# Supplementary material for: Data from comprehensive analysis of nuclear localization signals
Source: Data Brief. 2015 Dec 12;6:200–3. doi: 10.1016/j.dib.2015.11.064 (PMC4707185; doi:10.1016/j.dib.2015.11.064)
Supplement: Supplementary file 3 — Supplementary material [file mmc3.zip]

Archive with 5 entries (4 files):
- TableS1.xlsx
- __MACOSX/
- __MACOSX/._TableS1.xlsx
- TableS2.xlsx
- __MACOSX/._TableS2.xlsx
