# Supplementary material for: Data from comprehensive analysis of nuclear localization signals
Source: Data Brief. 2015 Dec 12;6:200–3. doi: 10.1016/j.dib.2015.11.064 (PMC4707185; doi:10.1016/j.dib.2015.11.064)
Supplement: Supplementary file 3 — Supplementary material [file mmc3.zip › TableS1.xlsx]

## Sheet: TableS1
Table S1. Information on NLSs identified in Uniprot
No.	Protein		NLS
	UniProt ID	Name	Begin	End	Sequence	Length	Evidence	ECO code
1	Q14738	Serine/threonine-protein phosphatase 2A 56 kDa regulatory subunit delta isoform	548	565	KRTVETEAVQMLKDIKKE	18	Sequence Analysis	ECO:0000255
2	Q13362	Serine/threonine-protein phosphatase 2A 56 kDa regulatory subunit gamma isoform	416	422	KLKEKLK	7	Sequence Analysis	ECO:0000255
3	Q9NRA8	Eukaryotic translation initiation factor 4E transporter	195	211	RREFGDSKRVFGERRRN	17
4	P42684	Abelson tyrosine-protein kinase 2	658	660	KKR	3	Sequence Analysis	ECO:0000255
5	Q4JIM5	Abelson tyrosine-protein kinase 2	659	661	KKR	3	Sequence Analysis	ECO:0000255
6	P55263	Adenosine kinase	8	16	PKPKKLKVE	9	Publication	ECO:0000269
7	P42568	Protein AF-9	295	300	AKKRKK	6	Sequence Analysis	ECO:0000255
8	Q09666	Neuroblast differentiation-associated protein AHNAK	4971	4979	KIPKFKKPK	9	Sequence Analysis	ECO:0000255
9	Q09666	Neuroblast differentiation-associated protein AHNAK	5019	5027	KKSKFKMPK	9	Sequence Analysis	ECO:0000255
10	Q09666	Neuroblast differentiation-associated protein AHNAK	5034	5039	KIKAKK	6	Sequence Analysis	ECO:0000255
11	Q09666	Neuroblast differentiation-associated protein AHNAK	5706	5716	KLKKSKIKMPK	11	Sequence Analysis	ECO:0000255
12	Q09666	Neuroblast differentiation-associated protein AHNAK	5772	5779	KSKKPRHR	8	Sequence Analysis	ECO:0000255
13	O95831	Apoptosis-inducing factor 1, mitochondrial	446	451	KLGRRR	6	Sequence Analysis	ECO:0000255
14	Q96IF1	LIM domain-containing protein ajuba	280	288	LTALLRLTV	9	Sequence Analysis	ECO:0000255
15	Q9ULX6	A-kinase anchor protein 8-like	274	279	KKKKRK	6	Sequence Analysis	ECO:0000255
16	Q9ULX6	A-kinase anchor protein 8-like	362	364	KRK	3	Sequence Analysis	ECO:0000255
17	Q7Z6G8	Ankyrin repeat and sterile alpha motif domain-containing protein 1B	935	938	HRKR	4	Publication	ECO:0000269
18	Q9BZZ5	Apoptosis inhibitor 5	454	475	KRASEDTTSGSPPKKSSAGPKR	22	Publication	ECO:0000269
19	Q7Z2E3	Aprataxin	126	131	HRKRKR	6	Curated	ECO:0000305
20	P54259	Atrophin-1	16	32	RKKEAPGPREELRSRGR	17	Publication	ECO:0000269
21	P54253	Ataxin-1	794	797	PKPS	4	By similarity	ECO:0000250
22	Q92560	Ubiquitin carboxyl-terminal hydrolase BAP1	717	722	RRKRSR	6	Publication	ECO:0000269
23	P54132	Bloom syndrome protein	1334	1349	RKRKKMPASQRSKRRK	16	Sequence Analysis	ECO:0000255
24	O00327	Aryl hydrocarbon receptor nuclear translocator-like protein 1	36	41	NRKRKG	6	By similarity	ECO:0000250
25	Q9WTL8	Aryl hydrocarbon receptor nuclear translocator-like protein 1	36	41	NRKRKG	6	Publication	ECO:0000269
26	P35226	Polycomb complex protein BMI-1	81	95	KLVPGLFKNEMKRRR	15	Sequence Analysis	ECO:0000255
27	P25440	Bromodomain-containing protein 2	555	559	KKKRK	5	Sequence Analysis	ECO:0000255
28	Q9NPI1	Bromodomain-containing protein 7	65	96	KRKKGEKQIPGEEKGRKRRRVKEDKKKRDRDR	32	Publication	ECO:0000269
29	Q58F21	Bromodomain testis-specific protein	209	220	KGVKRKADTTTP	12
30	O60566	Mitotic checkpoint serine/threonine-protein kinase BUB1 beta	111	118	GEKRYYSD	8	Sequence Analysis	ECO:0000255
31	O43683	Mitotic checkpoint serine/threonine-protein kinase BUB1	58	65	DKKKYHND	8	Sequence Analysis	ECO:0000255
32	Q8NG31	Protein CASC5	1789	1803	TWVQEEEDIHKEKKI	15	Sequence Analysis	ECO:0000255
33	Q6P1J9	Parafibromin	125	139	KRAADEVLAEAKKPR	15
34	P38936	Cyclin-dependent kinase inhibitor 1	141	156	KRRQTSMTDFYHSKRR	16	Sequence Analysis	ECO:0000255
35	P46527	Cyclin-dependent kinase inhibitor 1B	153	169	KRPATDDSSTQNKRANR	17	Sequence Analysis	ECO:0000255
36	P46414	Cyclin-dependent kinase inhibitor 1B	153	169	KRPAAEDSSSQNKRANR	17	Sequence Analysis	ECO:0000255
37	Q03188	Centromere protein C	259	273	KKSFSTLFLETVKRK	15	Sequence Analysis	ECO:0000255
38	Q03188	Centromere protein C	484	499	KKSSTRKDKEESKKKR	16	Sequence Analysis	ECO:0000255
39	Q03188	Centromere protein C	558	574	RKSTKKTNQSSKNIRKK	17	Sequence Analysis	ECO:0000255
40	Q03188	Centromere protein C	780	798	KRKAKENIGKVNKKSNKKR	19	Sequence Analysis	ECO:0000255
41	P49454	Centromere protein F	3015	3032	KRLSSGQNKASGKRQRSS	18	Sequence Analysis	ECO:0000255
42	Q13352	Centromere protein R	63	66	KRKK	4
43	Q71F23	Centromere protein U	6	23	RRRPRPHRSEGARRSKNT	18	Sequence Analysis	ECO:0000255
44	Q71F23	Centromere protein U	303	320	KRKNAKMISDIEKKRQRM	18	Sequence Analysis	ECO:0000255
45	O15516	Circadian locomoter output cycles protein kaput	32	47	DKAKRVSRNKSEKKRR	16	By similarity	ECO:0000250
46	O08785	Circadian locomoter output cycles protein kaput	32	47	DKAKRVSRNKSEKKRR	16	Publication	ECO:0000269
47	P10909	Clusterin	78	81	KKKK	4	By similarity	ECO:0000250
48	P10909	Clusterin	443	447	RKKHR	5	By similarity	ECO:0000250
49	P23528	Cofilin-1	30	34	KKRKK	5	Sequence Analysis	ECO:0000255
50	Q8WYA6	Beta-catenin-like protein 1	16	33	KRPRDDEEEEQKMRRKQT	18
51	O60716	Catenin delta-1	622	634	KKGKDEWFSRGKK	13	By similarity	ECO:0000250
52	P30999	Catenin delta-1	622	635	KKGKDEWFSRGKKP	14	Publication	ECO:0000269
53	Q13620	Cullin-4B	55	58	KKRK	4	Publication	ECO:0000269
54	Q14118	Dystroglycan	776	782	RKKRKGK	7	Publication	ECO:0000269
55	Q62165	Dystroglycan	774	780	RKKRKGK	7	By similarity	ECO:0000250
56	Q9UER7	Death domain-associated protein 6	391	395	RKKRR	5	Sequence Analysis	ECO:0000255
57	Q9UER7	Death domain-associated protein 6	628	634	PCKKSRK	7	Sequence Analysis	ECO:0000255
58	O75398	Deformed epidermal autoregulatory factor 1 homolog	301	316	KRRKKENELPTTPVKK	16	Sequence Analysis	ECO:0000255
59	P35659	Protein DEK	205	221	KKERNSSGMARKAKRTK	17	Sequence Analysis	ECO:0000255
60	P60981	Destrin	30	34	KKRKK	5	Sequence Analysis	ECO:0000255
61	Q9H2U1	ATP-dependent RNA helicase DHX36	517	528	DKFLIIPLHSLM	12
62	Q08211	ATP-dependent RNA helicase A	586	595	PPPKDKKKKD	10	Sequence Analysis	ECO:0000255
63	O70133	ATP-dependent RNA helicase A	588	597	PPPKDKKKKD	10	Sequence Analysis	ECO:0000255
64	Q9BTC0	Death-inducer obliterator 1	165	173	QNRLRRKRE	9	Sequence Analysis	ECO:0000255
65	Q9BTC0	Death-inducer obliterator 1	185	193	QSRLRKKRR	9	Sequence Analysis	ECO:0000255
66	P26358	DNA (cytosine-5)-methyltransferase 1	177	205	KRKPQEESERAKSDESIKEEDKDQDEKRR	29	Sequence Analysis	ECO:0000255
67	P13864	DNA (cytosine-5)-methyltransferase 1	175	202	KRKPKEESEEGNSAESAAEERDQDKKRR	28	Sequence Analysis	ECO:0000255
68	Q9NZJ0	Denticleless protein homolog	197	203	PSKPKKK	7	Sequence Analysis	ECO:0000255
69	Q92630	Dual specificity tyrosine-phosphorylation-regulated kinase 2	189	191	KKR	3	Curated	ECO:0000305
70	Q9H8V3	Protein ECT2	378	382	RKRRR	5
71	Q9H8V3	Protein ECT2	401	405	PRKRP	5
72	P55199	RNA polymerase II elongation factor ELL	445	459	RSKPKKKSKKHKDKE	15	Sequence Analysis	ECO:0000255
73	Q09472	Histone acetyltransferase p300	11	17	PSAKRPK	7	Sequence Analysis	ECO:0000255
74	Q15303	Receptor tyrosine-protein kinase erbB-4	676	684	RRKSIKKKR	9
75	Q61527	Receptor tyrosine-protein kinase erbB-4	676	684	RRKSIKKKR	9	By similarity	ECO:0000250
76	P07992	DNA excision repair protein ERCC-1	17	23	PARKKFV	7	Sequence Analysis	ECO:0000255
77	P18074	TFIIH basal transcription factor complex helicase XPD subunit	682	695	KRFARGDKRGKLPR	14	Sequence Analysis	ECO:0000255
78	P19447	TFIIH basal transcription factor complex helicase XPB subunit	6	18	RADRDKKKSRKRH	13	Sequence Analysis	ECO:0000255
79	P28715	DNA repair protein complementing XP-G cells	1057	1073	KRGITNTLEESSSLKRK	17	Sequence Analysis	ECO:0000255
80	Q03468	DNA excision repair protein ERCC-6	466	481	RRWNKLRLQDKEKRLK	16	Sequence Analysis	ECO:0000255
81	Q03468	DNA excision repair protein ERCC-6	1038	1055	RRIQPAFGADHDVPKRKK	18	Sequence Analysis	ECO:0000255
82	Q03112	MDS1 and EVI1 complex locus protein EVI1	421	434	KEKFKENGKMFKDK	14	Sequence Analysis	ECO:0000255
83	Q01844	RNA-binding protein EWS	639	656	PGKMDKGEHRQERRDRPY	18	Publication	ECO:0000269
84	P04117	Fatty acid-binding protein, adipocyte	22	32	KEVGVGFATRK	11
85	O15360	Fanconi anemia group A protein	18	34	RRRAWAELLAGRVKREK	17	Sequence Analysis	ECO:0000255
86	Q9BX63	Fanconi anemia group J protein	158	175	KKRIRPLETTQQIRKRHC	18	Sequence Analysis	ECO:0000255
87	P03968	Fibroblast growth factor 1	24	27	KKPK	4	By similarity	ECO:0000250
88	P05230	Fibroblast growth factor 1	24	27	KKPK	4
89	Q12778	Forkhead box protein O1	251	253	RRR	3
90	Q9R1E0	Forkhead box protein O1	248	250	RRR	3	By similarity	ECO:0000250
91	O43524	Forkhead box protein O3	242	259	KSGKAPRRRAVSMDNSNK	18	Publication	ECO:0000269
92	O15117	FYN-binding protein	469	505	KEREKKREKEEKKRLELEKKEQKEKEKKEQEIKKKFK	37	Sequence Analysis	ECO:0000255
93	O15117	FYN-binding protein	674	700	KAKTEEKDLKKLKKQEKEEKDFRKKFK	27	Sequence Analysis	ECO:0000255
94	P34947	G protein-coupled receptor kinase 5	388	395	RKEKVKRE	8	Publication	ECO:0000269
95	Q9UHL9	General transcription factor II-I repeat domain-containing protein 1	898	905	PKRKRKRV	8	Sequence Analysis	ECO:0000255
96	P78347	General transcription factor II-I	320	327	PPSKRPKA	8	Sequence Analysis	ECO:0000255
97	P51858	Hepatoma-derived growth factor	75	80	KPNKRK	6	Publication	ECO:0000269
98	Q16665	Hypoxia-inducible factor 1-alpha	718	721	RKRK	4	Sequence Analysis	ECO:0000255
99	Q61221	Hypoxia-inducible factor 1-alpha	728	731	RKRK	4	Sequence Analysis	ECO:0000255
100	P20823	Hepatocyte nuclear factor 1-alpha	197	205	KKGRRNRFK	9	Curated	ECO:0000305
101	P07910	Heterogeneous nuclear ribonucleoproteins C1/C2	155	161	PSKRQRV	7	Sequence Analysis	ECO:0000255
102	O43390	Heterogeneous nuclear ribonucleoprotein R	412	418	PDKKRKE	7	Sequence Analysis	ECO:0000255
103	Q7Z5L9	Interferon regulatory factor 2-binding protein 2	354	361	ARKRKPSP	8	Publication	ECO:0000269
104	Q28653	Serine/threonine-protein phosphatase 2A 56 kDa regulatory subunit delta isoform	532	549	KRTVETEAVQMLKDIKKE	18	Sequence Analysis	ECO:0000255
105	Q28651	Serine/threonine-protein phosphatase 2A 56 kDa regulatory subunit gamma isoform	472	489	RKTVSDEARQAQKDPKKE	18	Sequence Analysis	ECO:0000255
106	Q9EST3	Eukaryotic translation initiation factor 4E transporter	194	210	RREFGDSKRVFGERRRN	17	By similarity	ECO:0000250
107	P55262	Adenosine kinase	7	15	PKPKKLKVE	9	By similarity	ECO:0000250
108	P55264	Adenosine kinase	7	15	PKPKKLKVE	9	By similarity	ECO:0000250
109	Q64640	Adenosine kinase	7	15	PKPKKLKVE	9	By similarity	ECO:0000250
110	Q8WTP8	Apoptosis-enhancing nuclease	165	188	RQHMRKAVPFQVAQKEILKLLKGK	24	Publication	ECO:0000269
111	Q9CZI9	Apoptosis-enhancing nuclease	164	187	RQHMHKAIPFQVAQKEILKLLKGK	24	By similarity	ECO:0000250
112	Q5REE2	Apoptosis-enhancing nuclease	165	188	RQHMCKAIPFQVAQKEILKLLKGK	24	By similarity	ECO:0000250
113	B2GUW6	Apoptosis-enhancing nuclease	160	183	RQHMHKAIPFQVAQKEILKLLKGK	24	By similarity	ECO:0000250
114	A2AM29	Protein AF-9	296	301	AKKRKK	6	Sequence Analysis	ECO:0000255
115	Q9Z0X1	Apoptosis-inducing factor 1, mitochondrial	445	450	KLGRRR	6	Sequence Analysis	ECO:0000255
116	Q9JM53	Apoptosis-inducing factor 1, mitochondrial	445	450	KLGRRR	6	Sequence Analysis	ECO:0000255
117	Q9Z0E3	Autoimmune regulator	114	134	RKPLAGPKAAVLPPRPPTKRK	21	Sequence Analysis	ECO:0000255
118	Q91XC0	LIM domain-containing protein ajuba	289	297	LTALLRLTV	9	Sequence Analysis	ECO:0000255
119	Q5U2Z2	LIM domain-containing protein ajuba	290	298	LTALLRLTV	9	Sequence Analysis	ECO:0000255
120	Q5VK71	A-kinase anchor protein 8	369	378	KKRREKQRRR	10	Sequence Analysis	ECO:0000255
121	O43823	A-kinase anchor protein 8	368	377	KKRREKQRRR	10	Sequence Analysis	ECO:0000255
122	Q9DBR0	A-kinase anchor protein 8	366	375	KRREKQRRRD	10	Sequence Analysis	ECO:0000255
123	Q63014	A-kinase anchor protein 8	366	375	KKRREKQRRR	10	Sequence Analysis	ECO:0000255
124	Q9H9L7	Akirin-1	23	28	PKRRRC	6
125	Q99LF1	Akirin-1	23	28	PKRRRC	6
126	A8YXY8	Akirin-2	22	27	PKRRRC	6
127	Q53H80	Akirin-2	22	27	PKRRRC	6
128	B1AXD8	Akirin-2	23	28	KRRRCA	6
129	Q25C79	Akirin-2	22	27	PKRRRC	6
130	Q9R0L7	A-kinase anchor protein 8-like	275	280	KKKKRK	6	Sequence Analysis	ECO:0000255
131	Q9R0L7	A-kinase anchor protein 8-like	363	365	KRK	3	Sequence Analysis	ECO:0000255
132	P0C6S7	Ankyrin repeat and sterile alpha motif domain-containing protein 1B	935	938	HRKR	4	By similarity	ECO:0000250
133	O35841	Apoptosis inhibitor 5	454	475	KRTSEDTSSGSPPKKSPGGPKR	22	By similarity	ECO:0000250
134	Q5R644	Apoptosis inhibitor 5	454	475	KRASEDTTSGSPPKKSSAGPKR	22	By similarity	ECO:0000250
135	Q7YRZ2	Aprataxin	126	131	HRKRKR	6	By similarity	ECO:0000250
136	P61797	Aprataxin	112	117	HRKRKR	6	By similarity	ECO:0000250
137	Q9BGQ0	Aprataxin	126	131	HRKRKR	6	By similarity	ECO:0000250
138	Q7TQC5	Aprataxin	118	122	RKRKR	5	By similarity	ECO:0000250
139	Q7YRZ1	Aprataxin	126	131	HRKRKR	6	By similarity	ECO:0000250
140	Q8K4H4	Aprataxin	111	115	RKRKR	5	By similarity	ECO:0000250
141	Q7Z628	Neuroepithelial cell-transforming gene 1 protein	12	19	RPRRRSRR	8	By similarity	ECO:0000250
142	Q7Z628	Neuroepithelial cell-transforming gene 1 protein	66	72	KRKRREK	7	By similarity	ECO:0000250
143	Q9Z206	Neuroepithelial cell-transforming gene 1 protein	12	19	RPRRRSRR	8
144	Q9Z206	Neuroepithelial cell-transforming gene 1 protein	66	72	KRKRREK	7
145	O00192	Armadillo repeat protein deleted in velo-cardio-facial syndrome	607	623	QRRRRDDASCFGGKKAK	17	Sequence Analysis	ECO:0000255
146	P98203	Armadillo repeat protein deleted in velo-cardio-facial syndrome homolog	608	624	QRRRKDDASCFGGKKAK	17	Sequence Analysis	ECO:0000255
147	P59598	Putative Polycomb group protein ASXL1	409	413	KKRSR	5	Sequence Analysis	ECO:0000255
148	Q76L83	Putative Polycomb group protein ASXL2	174	178	QQKKQ	5	Sequence Analysis	ECO:0000255
149	Q8BZ32	Putative Polycomb group protein ASXL2	178	182	QQKKK	5	Sequence Analysis	ECO:0000255
150	O35126	Atrophin-1	16	32	RKKEAPGPREELRSRGR	17	By similarity	ECO:0000250
151	Q5IS70	Atrophin-1	16	32	RKKEAPGPREELRSRGR	17	By similarity	ECO:0000250
152	P54258	Atrophin-1	16	32	RKKEAPGPREELRSRGR	17	By similarity	ECO:0000250
153	P54254	Ataxin-1	770	773	PKPS	4	Publication	ECO:0000269
154	Q63540	Ataxin-1	768	771	PKPS	4	By similarity	ECO:0000250
155	A2VDM8	Ubiquitin carboxyl-terminal hydrolase BAP1	699	704	RRKRSR	6	By similarity	ECO:0000250
156	Q99PU7	Ubiquitin carboxyl-terminal hydrolase BAP1	716	721	RRKRSR	6	By similarity	ECO:0000250
157	D3ZHS6	Ubiquitin carboxyl-terminal hydrolase BAP1	715	720	RRKRSR	6	By similarity	ECO:0000250
158	Q5H9F3	BCL-6 corepressor-like protein 1	1328	1336	KRKKRRRQK	9	Sequence Analysis	ECO:0000255
159	O88700	Bloom syndrome protein homolog	1333	1348	RKRKKMSATHKPKRRR	16	Sequence Analysis	ECO:0000255
160	A0MLS5	Aryl hydrocarbon receptor nuclear translocator-like protein 1	36	41	NRKRKG	6	By similarity	ECO:0000250
161	O88529	Aryl hydrocarbon receptor nuclear translocator-like protein 1	36	41	NRKRKG	6	By similarity	ECO:0000250
162	Q91YA9	Aryl hydrocarbon receptor nuclear translocator-like protein 1	36	41	NRKRKG	6	By similarity	ECO:0000250
163	Q5R4T2	Aryl hydrocarbon receptor nuclear translocator-like protein 1	36	41	NRKRKG	6	By similarity	ECO:0000250
164	Q9EPW1	Aryl hydrocarbon receptor nuclear translocator-like protein 1	36	41	NRKRKG	6	By similarity	ECO:0000250
165	Q8WYA1	Aryl hydrocarbon receptor nuclear translocator-like protein 2	49	54	PRKRKG	6	By similarity	ECO:0000250
166	Q2VPD4	Aryl hydrocarbon receptor nuclear translocator-like protein 2	4	9	PRKRRG	6	By similarity	ECO:0000250
167	Q32KX7	Polycomb complex protein BMI-1	81	95	KLVPGLFKNEMKRRR	15	Sequence Analysis	ECO:0000255
168	Q9TST0	Polycomb complex protein BMI-1	81	95	KLVPGLFKNEMKRRR	15	Sequence Analysis	ECO:0000255
169	P25916	Polycomb complex protein BMI-1	81	95	KLVPGLFKNEMKRRR	15	Sequence Analysis	ECO:0000255
170	Q5R8L2	Polycomb complex protein BMI-1	81	95	KLVPGLFKNEMKRRR	15	Sequence Analysis	ECO:0000255
171	Q01954	Zinc finger protein basonuclin-1	533	539	PKKKSRK	7	Publication	ECO:0000269
172	O35914	Zinc finger protein basonuclin-1	501	507	PKKKSRK	7	By similarity	ECO:0000250
173	O54952	Breast cancer type 1 susceptibility protein homolog	497	503	KLKRKRS	7	Sequence Analysis	ECO:0000255
174	Q32S26	Bromodomain-containing protein 2	556	560	KKKRK	5	Sequence Analysis	ECO:0000255
175	Q5TJG6	Bromodomain-containing protein 2	556	560	KKKRK	5	Sequence Analysis	ECO:0000255
176	Q7JJ13	Bromodomain-containing protein 2	553	557	KKKRK	5	Sequence Analysis	ECO:0000255
177	Q6MGA9	Bromodomain-containing protein 2	553	557	KKKRK	5	Sequence Analysis	ECO:0000255
178	O88665	Bromodomain-containing protein 7	65	96	KRKKGEKQAPGEEKGRKRRRVKEDKKKRDRDR	32	By similarity	ECO:0000250
179	Q5R8B0	Bromodomain-containing protein 7	65	96	KRKKGEKQIPGEEKGRKRRRVKEDKKKRDRDR	32	By similarity	ECO:0000250
180	Q4R8Y1	Bromodomain testis-specific protein	209	220	KGVKRKADTTTP	12	By similarity	ECO:0000250
181	Q91Y44	Bromodomain testis-specific protein	208	219	KGVKRRADTTTP	12	By similarity	ECO:0000250
182	D4A7T3	Bromodomain testis-specific protein	208	219	KGVKRRADTTTP	12	By similarity	ECO:0000250
183	O14981	TATA-binding protein-associated factor 172	191	207	QAAELIDSEFRAGMSNR	17	Sequence Analysis	ECO:0000255
184	Q9Z1S0	Mitotic checkpoint serine/threonine-protein kinase BUB1 beta	105	112	GETRYYND	8	Sequence Analysis	ECO:0000255
185	O08901	Mitotic checkpoint serine/threonine-protein kinase BUB1	58	65	HKKNYHND	8	Sequence Analysis	ECO:0000255
186	Q2NKU3	Protein BUD31 homolog	2	10	PKVKRSRKA	9	Sequence Analysis	ECO:0000255
187	P41223	Protein BUD31 homolog	2	10	PKVKRSRKA	9	Sequence Analysis	ECO:0000255
188	Q6PGH1	Protein BUD31 homolog	2	10	PKVKRSRKA	9	Sequence Analysis	ECO:0000255
189	O70454	Protein BUD31 homolog	2	10	PKVKRSRKA	9	Sequence Analysis	ECO:0000255
190	Q865V6	Macrophage-capping protein	138	147	KKLYQVKGKK	10	Sequence Analysis	ECO:0000255
191	P40121	Macrophage-capping protein	137	146	KKLYQVKGKK	10	Sequence Analysis	ECO:0000255
192	P24452	Macrophage-capping protein	139	148	RKLYQVKGKK	10	Sequence Analysis	ECO:0000255
193	Q6AYC4	Macrophage-capping protein	138	147	RKLYQVKGKK	10	Sequence Analysis	ECO:0000255
194	Q66JQ7	Protein CASC5	1577	1590	TRVEENDVTNEKKI	14	Sequence Analysis	ECO:0000255
195	Q91ZF2	Cathepsin 7	33	50	KRSNDRTYSPEEEKQRRA	18	Publication	ECO:0000269
196	D3ZZ07	Cathepsin 7	33	50	KRNNAKTYSPEEEKQRRA	18	By similarity	ECO:0000250
197	Q14781	Chromobox protein homolog 2	163	168	KRGRKP	6	Sequence Analysis	ECO:0000255
198	P30658	Chromobox protein homolog 2	164	169	KRGRKP	6	Sequence Analysis	ECO:0000255
199	Q6T8E9	Cyclin-T1	253	270	KRIWNWRAWQADRKTKAD	18	Sequence Analysis	ECO:0000255
200	Q9QWV9	Cyclin-T1	253	270	KRIRNWRAYQAAMKTKPD	18	Sequence Analysis	ECO:0000255
201	P46892	Cyclin-dependent kinase 11B	25	30	VKKNRK	6	Sequence Analysis	ECO:0000255
202	Q8JZM7	Parafibromin	125	139	KRAADEVLAEAKKPR	15	By similarity	ECO:0000250
203	Q4V8C8	Parafibromin	125	139	KRAADEVLAEAKKPR	15	By similarity	ECO:0000250
204	Q32PH1	Cell division cycle-associated protein 7	160	176	RRRTFPGVACRRNPERR	17	By similarity	ECO:0000250
205	Q9BWT1	Cell division cycle-associated protein 7	160	176	RRRTFPGVASRRNPERR	17	Publication	ECO:0000269
206	Q9D0M2	Cell division cycle-associated protein 7	167	183	RRRTFPGVATRRNPERR	17	By similarity	ECO:0000250
207	Q4KM91	Cell division cycle-associated protein 7	163	179	RRRTFPGVASRRNPERR	17	By similarity	ECO:0000250
208	O19002	Cyclin-dependent kinase inhibitor 1	141	156	KRRQTSMTDFYHSKRR	16	Sequence Analysis	ECO:0000255
209	Q6SLL5	Cyclin-dependent kinase inhibitor 1B	153	169	KRPATDDSSPQNKRANR	17	Sequence Analysis	ECO:0000255
210	Q60439	Cyclin-dependent kinase inhibitor 1B	153	169	KRPAADDSSSQNKRANR	17	Sequence Analysis	ECO:0000255
211	O19001	Cyclin-dependent kinase inhibitor 1B	153	169	KRPATDDSSPQNKRANR	17	Sequence Analysis	ECO:0000255
212	P49918	Cyclin-dependent kinase inhibitor 1C	278	281	KRKR	4	Sequence Analysis	ECO:0000255
213	P46529	Cyclin-dependent kinase inhibitor 1B	153	169	KRPATDDSSPQNKRANR	17	Sequence Analysis	ECO:0000255
214	P49919	Cyclin-dependent kinase inhibitor 1C	309	312	KRKR	4	Sequence Analysis	ECO:0000255
215	P49452	Centromere protein C	228	242	KKNFSELFLETVKRK	15	Sequence Analysis	ECO:0000255
216	P49452	Centromere protein C	449	466	KKKTNSTQTNKEKSGKKF	18	Sequence Analysis	ECO:0000255
217	P49452	Centromere protein C	525	540	KKQTKRNHVSKRAGKK	16	Sequence Analysis	ECO:0000255
218	P49452	Centromere protein C	744	762	KIKAQRNLGKVNKKVTKKP	19	Sequence Analysis	ECO:0000255
219	P49453	Centromere protein C	25	42	QKPPAEKTNQSSKNIGKK	18	Sequence Analysis	ECO:0000255
220	P49453	Centromere protein C	239	257	KRKAKGNLGRIITTANRKR	19	Sequence Analysis	ECO:0000255
221	Q9CQ82	Centromere protein R	63	66	TRKR	4	By similarity	ECO:0000250
222	Q5U1Z7	Centromere protein R	63	66	TRKW	4	By similarity	ECO:0000250
223	Q2KIW5	Centromere protein U	293	310	KRKNAKIISNIEKKRQRL	18	Sequence Analysis	ECO:0000255
224	Q8C4M7	Centromere protein U	4	21	RRSLRYSGNPGAKHSKNT	18	Sequence Analysis	ECO:0000255
225	Q8C4M7	Centromere protein U	295	312	KMKNTKIIANMEKKRQRL	18	Sequence Analysis	ECO:0000255
226	Q4V8G7	Centromere protein U	4	21	RRSLRYSGDPGAKRSRNT	18	Sequence Analysis	ECO:0000255
227	Q4V8G7	Centromere protein U	295	312	KRKNTKIISNMEKKRQRL	18	Sequence Analysis	ECO:0000255
228	Q9UFW8	CGG triplet repeat-binding protein 1	80	84	RKKQR	5	Sequence Analysis	ECO:0000255
229	Q8BHG9	CGG triplet repeat-binding protein 1	80	84	RKKQR	5	Sequence Analysis	ECO:0000255
230	Q86X95	Corepressor interacting with RBPJ 1	235	245	KKKKDRKKKKF	11	Sequence Analysis	ECO:0000255
231	Q86X95	Corepressor interacting with RBPJ 1	291	298	RKKRKKNK	8	Sequence Analysis	ECO:0000255
232	Q5U2T8	Corepressor interacting with RBPJ 1	233	247	KKKKKKKSDKKKKKL	15	Sequence Analysis	ECO:0000255
233	Q5U2T8	Corepressor interacting with RBPJ 1	307	315	KRKKRKKTK	9	Sequence Analysis	ECO:0000255
234	Q9DA19	Corepressor interacting with RBPJ 1	235	247	KKKKKSDKKKKKL	13	Sequence Analysis	ECO:0000255
235	Q9DA19	Corepressor interacting with RBPJ 1	307	314	RKKKKKTK	8	Sequence Analysis	ECO:0000255
236	P22518	Dual specificity protein kinase CLK1	29	33	KRKKR	5	Sequence Analysis	ECO:0000255
237	Q91YB0	Circadian locomoter output cycles protein kaput	32	47	DKAKRVSRNKSEKKRR	16	By similarity	ECO:0000250
238	Q5RAK8	Circadian locomoter output cycles protein kaput	32	47	DKAKRVSRNKSEKKRR	16	By similarity	ECO:0000250
239	Q9WVS9	Circadian locomoter output cycles protein kaput	32	47	DKAKRVSRNKSEKKRR	16	By similarity	ECO:0000250
240	Q91YB2	Circadian locomoter output cycles protein kaput	32	47	DKAKRVSRNKSEKKRR	16	By similarity	ECO:0000250
241	Q91YA8	Circadian locomoter output cycles protein kaput	32	47	NKAKRVSRNKSEKKRR	16	By similarity	ECO:0000250
242	P17697	Clusterin	72	75	KKKK	4	By similarity	ECO:0000250
243	P17697	Clusterin	433	437	RRKSQ	5	By similarity	ECO:0000250
244	P25473	Clusterin	78	81	KKKK	4	By similarity	ECO:0000250
245	P25473	Clusterin	439	443	RQKHR	5	By similarity	ECO:0000250
246	Q29482	Clusterin	77	80	KKKK	4	By similarity	ECO:0000250
247	Q29482	Clusterin	443	447	RQKNR	5	By similarity	ECO:0000250
248	Q29549	Clusterin	78	81	KKKK	4	By similarity	ECO:0000250
249	Q29549	Clusterin	440	444	RQRSR	5	By similarity	ECO:0000250
250	Q06890	Clusterin	77	80	KKKK	4
251	Q06890	Clusterin	442	446	RRKSR	5
252	Q9XSC5	Clusterin	77	80	KKNK	4	By similarity	ECO:0000250
253	Q9XSC5	Clusterin	441	445	RKKKR	5	By similarity	ECO:0000250
254	P05371	Clusterin	77	80	KKKK	4	By similarity	ECO:0000250
255	P05371	Clusterin	441	445	RRKSR	5	By similarity	ECO:0000250
256	Q9Y6Y1	Calmodulin-binding transcription activator 1	112	119	RKKVKYRK	8	Sequence Analysis	ECO:0000255
257	A2A891	Calmodulin-binding transcription activator 1	112	119	RKKVKYRK	8	Sequence Analysis | By similarity	ECO:0000255|ECO:0000250
258	O94983	Calmodulin-binding transcription activator 2	79	86	RKKVKYRK	8	Sequence Analysis	ECO:0000255
259	Q80Y50	Calmodulin-binding transcription activator 2	78	86	NRKKVKYRK	9	Sequence Analysis	ECO:0000255
260	Q5E9F7	Cofilin-1	30	34	KKRKK	5	Sequence Analysis	ECO:0000255
261	Q4R5C0	Cofilin-1	30	34	KKRKK	5	Sequence Analysis	ECO:0000255
262	P18760	Cofilin-1	30	34	KKRKK	5	Sequence Analysis	ECO:0000255
263	P10668	Cofilin-1	30	34	KKRKK	5	Sequence Analysis	ECO:0000255
264	P45592	Cofilin-1	30	34	KKRKK	5	Sequence Analysis	ECO:0000255
265	Q6B7M7	Cofilin-1	30	34	KKRKK	5	Sequence Analysis	ECO:0000255
266	Q148F1	Cofilin-2	30	34	KKRKK	5	Sequence Analysis	ECO:0000255
267	Q9Y281	Cofilin-2	30	34	KKRKK	5	Sequence Analysis	ECO:0000255
268	P45591	Cofilin-2	30	34	KKRKK	5	Sequence Analysis	ECO:0000255
269	Q5G6V9	Cofilin-2	30	34	KKRKK	5	Sequence Analysis	ECO:0000255
270	Q10569	Cleavage and polyadenylation specificity factor subunit 1	894	909	KKVPHNINFREKKPKP	16	Sequence Analysis	ECO:0000255
271	Q10570	Cleavage and polyadenylation specificity factor subunit 1	893	908	KKVPHNINFREKKPKP	16	Sequence Analysis	ECO:0000255
272	P63154	Crooked neck-like protein 1	618	626	PEKVKKRRK	9	Sequence Analysis	ECO:0000255
273	P63155	Crooked neck-like protein 1	618	626	PEKVKKRRK	9	Sequence Analysis	ECO:0000255
274	Q3MHY1	Cysteine and glycine-rich protein 1	64	69	KKYGPK	6	Sequence Analysis	ECO:0000255
275	P21291	Cysteine and glycine-rich protein 1	64	69	KKYGPK	6	Sequence Analysis	ECO:0000255
276	P97315	Cysteine and glycine-rich protein 1	64	69	KKYGPK	6	Sequence Analysis	ECO:0000255
277	Q5RCT4	Cysteine and glycine-rich protein 1	64	69	KKYGPK	6	Sequence Analysis	ECO:0000255
278	P47875	Cysteine and glycine-rich protein 1	64	69	KKYGPK	6	Sequence Analysis	ECO:0000255
279	Q32LE9	Cysteine and glycine-rich protein 2	64	69	KKYGPK	6	Sequence Analysis	ECO:0000255
280	Q16527	Cysteine and glycine-rich protein 2	64	69	KKYGPK	6	Sequence Analysis	ECO:0000255
281	P97314	Cysteine and glycine-rich protein 2	64	69	KKYGPK	6	Sequence Analysis	ECO:0000255
282	Q62908	Cysteine and glycine-rich protein 2	64	69	KKYGPK	6	Sequence Analysis	ECO:0000255
283	Q4U0T9	Cysteine and glycine-rich protein 3	64	69	RRYGPK	6	Sequence Analysis	ECO:0000255
284	P50461	Cysteine and glycine-rich protein 3	64	69	RRYGPK	6	Sequence Analysis	ECO:0000255
285	P50462	Cysteine and glycine-rich protein 3	64	69	RRYGPK	6	Sequence Analysis	ECO:0000255
286	P50463	Cysteine and glycine-rich protein 3	64	69	RKYGPK	6	Sequence Analysis	ECO:0000255
287	O62703	Beta-catenin-like protein 1	16	33	KRPRDDEEEELKMRRRQA	18	By similarity	ECO:0000250
288	Q9CWL8	Beta-catenin-like protein 1	16	33	KRPRDDEEEELKTRRKQT	18	By similarity	ECO:0000250
289	Q4V8K2	Beta-catenin-like protein 1	16	33	KRPRDDEEEELKTRRKQT	18	By similarity	ECO:0000250
290	A2A432	Cullin-4B	112	115	KKRK	4	By similarity	ECO:0000250
291	Q32LB3	CXXC-type zinc finger protein 5	252	257	KKKRKR	6	Sequence Analysis	ECO:0000255
292	Q7LFL8	CXXC-type zinc finger protein 5	257	262	KKKRKR	6	Sequence Analysis	ECO:0000255
293	Q91WA4	CXXC-type zinc finger protein 5	252	257	KKKRKR	6	Sequence Analysis	ECO:0000255
294	Q5R7N4	CXXC-type zinc finger protein 5	257	262	KKKRKR	6	Sequence Analysis	ECO:0000255
295	Q5XIQ3	CXXC-type zinc finger protein 5	251	256	KKKRKR	6	Sequence Analysis	ECO:0000255
296	O18738	Dystroglycan	776	782	RKKRKGK	7	By similarity	ECO:0000250
297	Q9TSZ6	Dystroglycan	773	779	RKKRKGK	7	By similarity	ECO:0000250
298	Q28685	Dystroglycan	776	782	RKKRKGK	7	By similarity	ECO:0000250
299	Q5TJE1	Death domain-associated protein 6	390	394	RQKRR	5	Sequence Analysis	ECO:0000255
300	Q5TJE1	Death domain-associated protein 6	626	632	PCKKSRK	7	Sequence Analysis	ECO:0000255
301	O18805	Death domain-associated protein 6	391	395	KKKRR	5	Sequence Analysis	ECO:0000255
302	O18805	Death domain-associated protein 6	624	630	PCKKSRK	7	Sequence Analysis	ECO:0000255
303	O35613	Death domain-associated protein 6	391	395	KTEEG	5	Sequence Analysis	ECO:0000255
304	O35613	Death domain-associated protein 6	622	628	WRDASPP	7	Sequence Analysis	ECO:0000255
305	Q8VIB2	Death domain-associated protein 6	391	395	KRRAR	5	Sequence Analysis	ECO:0000255
306	Q8VIB2	Death domain-associated protein 6	622	628	RFRKEKK	7	Sequence Analysis	ECO:0000255
307	Q2TBP1	ATP-dependent RNA helicase DDX25	100	114	EELRLKEELLKGIYA	15	By similarity	ECO:0000250
308	Q9UHL0	ATP-dependent RNA helicase DDX25	100	114	EELRLKEELLKGIYA	15	By similarity	ECO:0000250
309	Q9QY15	ATP-dependent RNA helicase DDX25	101	115	EELRLKEELLKGIYA	15	By similarity	ECO:0000250
310	Q9QY16	ATP-dependent RNA helicase DDX25	100	114	EELRLKEELLKGIYA	15	Publication	ECO:0000269
311	A1A4H6	Probable ATP-dependent RNA helicase DDX27	164	169	KKKKKK	6	Sequence Analysis	ECO:0000255
312	Q96GQ7	Probable ATP-dependent RNA helicase DDX27	195	200	KKKKKK	6	Sequence Analysis	ECO:0000255
313	Q921N6	Probable ATP-dependent RNA helicase DDX27	157	166	KVKEKKKKKK	10	Sequence Analysis	ECO:0000255
314	Q9NUL7	Probable ATP-dependent RNA helicase DDX28	520	523	RRRR	4	Sequence Analysis	ECO:0000255
315	Q4R4T6	Probable ATP-dependent RNA helicase DDX28	520	523	RRRR	4	Sequence Analysis	ECO:0000255
316	Q9CWT6	Probable ATP-dependent RNA helicase DDX28	520	523	RRRR	4	Sequence Analysis	ECO:0000255
317	Q9Z1T5	Deformed epidermal autoregulatory factor 1 homolog	300	306	PYKRRKK	7	Sequence Analysis	ECO:0000255
318	O77562	Deformed epidermal autoregulatory factor 1 homolog	301	316	KRRKKENELPTTPVKK	16	Sequence Analysis	ECO:0000255
319	O88450	Deformed epidermal autoregulatory factor 1 homolog	301	316	KRRKKENELPTTPVKK	16	Sequence Analysis	ECO:0000255
320	Q8WXF8	DNA-binding death effector domain-containing protein 2	104	109	RKRRRP	6	Sequence Analysis	ECO:0000255
321	Q8QZV0	DNA-binding death effector domain-containing protein 2	104	109	RKRRRP	6	Sequence Analysis	ECO:0000255
322	Q7TNV0	Protein DEK	209	225	KKERNSSGTTRKSKQTK	17	Sequence Analysis	ECO:0000255
323	Q6AXS3	Protein DEK	207	223	KKERNSSGTTRKSKQTK	17	Sequence Analysis	ECO:0000255
324	Q5E9D5	Destrin	30	34	KKRKK	5	Sequence Analysis	ECO:0000255
325	Q9R0P5	Destrin	30	34	KKRKK	5	Sequence Analysis	ECO:0000255
326	P60982	Destrin	30	34	KKRKK	5	Sequence Analysis	ECO:0000255
327	Q7M0E3	Destrin	30	34	KKRKK	5	Sequence Analysis	ECO:0000255
328	Q8VHK9	ATP-dependent RNA helicase DHX36	510	521	DKFLIIPLHSLM	12	By similarity	ECO:0000250
329	Q28141	ATP-dependent RNA helicase A	583	592	PPPKDKKKKD	10	Sequence Analysis	ECO:0000255
330	Q5R874	ATP-dependent RNA helicase A	586	595	PPPKDKKKKD	10	Sequence Analysis	ECO:0000255
331	Q8C9B9	Death-inducer obliterator 1	162	170	QNRLRRKRE	9	Sequence Analysis	ECO:0000255
332	Q8C9B9	Death-inducer obliterator 1	182	190	QNRLRKKRR	9	Sequence Analysis	ECO:0000255
333	Q24K09	DNA (cytosine-5)-methyltransferase 1	177	204	KRKPEEEPEKVKSDDSVDEEKDQEEKRR	28	Sequence Analysis	ECO:0000255
334	Q9Z330	DNA (cytosine-5)-methyltransferase 1	173	200	KRKPKEDSEKGNANESAAEERDQDKKRR	28	Sequence Analysis	ECO:0000255
335	Q13609	Deoxyribonuclease gamma	296	304	LRKKTKSKR	9	Sequence Analysis	ECO:0000255
336	O55070	Deoxyribonuclease gamma	301	307	LKKRKKG	7	Sequence Analysis	ECO:0000255
337	O89107	Deoxyribonuclease gamma	301	307	LKKKKKG	7	Sequence Analysis	ECO:0000255
338	P28339	DNA polymerase delta catalytic subunit	4	19	KRRPGPGPGVPPKRAR	16	Sequence Analysis	ECO:0000255
339	P28340	DNA polymerase delta catalytic subunit	4	19	KRRPGPGPGVPPKRAR	16	Sequence Analysis	ECO:0000255
340	P97283	DNA polymerase delta catalytic subunit	4	19	KRRQGPGPGVPPKRAR	16	Sequence Analysis	ECO:0000255
341	P52431	DNA polymerase delta catalytic subunit	4	19	KRRQGPGPGVPPKRAR	16	Sequence Analysis	ECO:0000255
342	O54747	DNA polymerase delta catalytic subunit	4	17	KRRQAPSSGVPPKR	14	Sequence Analysis	ECO:0000255
343	Q3TLR7	Denticleless protein homolog	197	203	PSKPKKK	7	Sequence Analysis	ECO:0000255
344	Q16690	Dual specificity protein phosphatase 5	53	74	RRARGGAVSARYVLPDEAARAR	22	Sequence Analysis	ECO:0000255
345	O54838	Dual specificity protein phosphatase 5	53	74	RRARGGAVSARYVLADEAARAR	22	Sequence Analysis	ECO:0000255
346	Q5U4C9	Dual specificity tyrosine-phosphorylation-regulated kinase 2	187	189	KKR	3	By similarity	ECO:0000250
347	Q07139	Protein ECT2	378	382	RKRRR	5	By similarity	ECO:0000250
348	Q07139	Protein ECT2	401	405	PRKRP	5	By similarity	ECO:0000250
349	Q58CY2	Probable RNA-binding protein EIF1AD	6	12	KRKHVVK	7	Sequence Analysis	ECO:0000255
350	Q58CY2	Probable RNA-binding protein EIF1AD	56	65	KYRKNIWIKR	10	Sequence Analysis	ECO:0000255
351	Q8N9N8	Probable RNA-binding protein EIF1AD	6	12	KRKHVVK	7	Sequence Analysis	ECO:0000255
352	Q8N9N8	Probable RNA-binding protein EIF1AD	56	65	KYRKNIWIKR	10	Sequence Analysis	ECO:0000255
353	Q4R354	Probable RNA-binding protein EIF1AD	6	12	KRKHVVK	7	Sequence Analysis	ECO:0000255
354	Q4R354	Probable RNA-binding protein EIF1AD	56	65	KYRKNIWIKR	10	Sequence Analysis	ECO:0000255
355	Q3THJ3	Probable RNA-binding protein EIF1AD	6	12	KRKHVVQ	7	Sequence Analysis	ECO:0000255
356	Q3THJ3	Probable RNA-binding protein EIF1AD	56	65	KYRKNIWIKR	10	Sequence Analysis	ECO:0000255
357	Q5RD29	Probable RNA-binding protein EIF1AD	6	12	KRKHVVK	7	Sequence Analysis	ECO:0000255
358	Q5RD29	Probable RNA-binding protein EIF1AD	56	65	KYRKNIWIKR	10	Sequence Analysis	ECO:0000255
359	Q5RKI6	Probable RNA-binding protein EIF1AD	6	12	KRKHVVQ	7	Sequence Analysis	ECO:0000255
360	Q5RKI6	Probable RNA-binding protein EIF1AD	56	65	KYRKNIWIKR	10	Sequence Analysis	ECO:0000255
361	B2RWS6	Histone acetyltransferase p300	11	17	PSAKRPK	7	Sequence Analysis	ECO:0000255
362	Q62956	Receptor tyrosine-protein kinase erbB-4	676	684	RRKSIKKKR	9	By similarity	ECO:0000250
363	Q1LZ75	DNA excision repair protein ERCC-1	13	19	PTRKKFL	7	Sequence Analysis	ECO:0000255
364	P07903	DNA excision repair protein ERCC-1	17	23	PTRRKFV	7	Sequence Analysis	ECO:0000255
365	A6QLJ0	TFIIH basal transcription factor complex helicase XPD subunit	682	695	KRFARADKRGKLPR	14	Sequence Analysis	ECO:0000255
366	Q60452	TFIIH basal transcription factor complex helicase XPD subunit	682	695	KRFARADKRGKLPR	14	Sequence Analysis	ECO:0000255
367	Q1RMT1	TFIIH basal transcription factor complex helicase XPB subunit	6	18	RADREKKKSKKRH	13	Sequence Analysis	ECO:0000255
368	Q60HG1	TFIIH basal transcription factor complex helicase XPB subunit	6	18	RADRDKKKSRKRH	13	Sequence Analysis	ECO:0000255
369	P49135	TFIIH basal transcription factor complex helicase XPB subunit	6	18	RVDRDKKKSKKRQ	13	Sequence Analysis	ECO:0000255
370	Q5RA62	TFIIH basal transcription factor complex helicase XPB subunit	6	18	RADRDKKKSRKRH	13	Sequence Analysis	ECO:0000255
371	Q4G005	TFIIH basal transcription factor complex helicase XPB subunit	6	18	RVDRDKKKSKKRQ	13	Sequence Analysis	ECO:0000255
372	P35689	DNA repair protein complementing XP-G cells homolog	1049	1065	KRELPYKKETSVPKRRR	17	Sequence Analysis	ECO:0000255
373	P61579	HERV-K_11q22.1 provirus Rec protein	13	20	RRRRHRNR	8	Sequence Analysis	ECO:0000255
374	Q8N693	Homeobox protein ESX1	138	143	RKRRRR	6	Sequence Analysis	ECO:0000255
375	P14404	MDS1 and EVI1 complex locus protein EVI1	421	434	KEKCKENGKMFKDK	14	Sequence Analysis	ECO:0000255
376	Q61545	RNA-binding protein EWS	638	655	PGKMDKGEHRQERRDRPY	18	By similarity	ECO:0000250
377	Q92800	Histone-lysine N-methyltransferase EZH1	491	496	QKKKRK	6	Sequence Analysis	ECO:0000255
378	P70351	Histone-lysine N-methyltransferase EZH1	491	496	QKKKRK	6	Sequence Analysis	ECO:0000255
379	Q5RDS6	Histone-lysine N-methyltransferase EZH1	491	496	QKKKRK	6	Sequence Analysis	ECO:0000255
380	Q2KJJ9	Fructose-1,6-bisphosphatase isozyme 2	204	208	KKKGK	5	By similarity	ECO:0000250
381	O00757	Fructose-1,6-bisphosphatase isozyme 2	204	208	KKKGK	5	Publication	ECO:0000269
382	P70695	Fructose-1,6-bisphosphatase isozyme 2	204	208	KKKGK	5	By similarity	ECO:0000250
383	Q9N0J6	Fructose-1,6-bisphosphatase isozyme 2	204	208	KKKGK	5	By similarity	ECO:0000250
384	Q9Z1N1	Fructose-1,6-bisphosphatase isozyme 2	204	208	KKKGK	5	By similarity	ECO:0000250
385	Q14320	Protein FAM50A	152	155	KKRK	4	Sequence Analysis	ECO:0000255
386	Q9WV03	Protein FAM50A	152	155	KKKK	4	Sequence Analysis	ECO:0000255
387	Q6NSI3	Protein FAM53A	268	276	KRSRRKRRR	9	Sequence Analysis	ECO:0000255
388	P48035	Fatty acid-binding protein, adipocyte	22	32	KEVGVGFATRK	11	By similarity	ECO:0000250
389	A6YLM6	Fatty acid-binding protein, adipocyte	22	32	KEVGVGFATRK	11	By similarity	ECO:0000250
390	P15090	Fatty acid-binding protein, adipocyte	22	32	KEVGVGFATRK	11	By similarity	ECO:0000250
391	O97788	Fatty acid-binding protein, adipocyte	22	32	KEVGVGFATRK	11	By similarity	ECO:0000250
392	P70623	Fatty acid-binding protein, adipocyte	22	32	KEVGVGFATRK	11	By similarity	ECO:0000250
393	Q99P60	Fatty acid-binding protein, adipocyte	22	32	KEVGVGFATRK	11	By similarity	ECO:0000250
394	Q9JL70	Fanconi anemia group A protein homolog	19	35	RKTWTELLAGRVKKQKY	17	Sequence Analysis	ECO:0000255
395	Q5SXJ3	Fanconi anemia group J protein homolog	158	175	KKRIRPLETTQQIRKRHC	18	Sequence Analysis	ECO:0000255
396	Q14517	Protocadherin Fat 1	4204	4214	KMISRKKKHQA	11	Sequence Analysis	ECO:0000255
397	Q2KHT6	F-box only protein 32	62	67	KKRKKD	6	By similarity	ECO:0000250
398	Q969P5	F-box only protein 32	62	67	KKRKKD	6	Publication	ECO:0000269
399	Q9CPU7	F-box only protein 32	62	67	KKRKKD	6	By similarity	ECO:0000250
400	Q1A730	F-box only protein 32	62	67	KKRKKD	6	By similarity	ECO:0000250
401	Q91Z62	F-box only protein 32	57	62	KKRKKD	6	By similarity	ECO:0000250
402	Q8WW38	Zinc finger protein ZFPM2	736	740	RKRRK	5	By similarity	ECO:0000250
403	Q8CCH7	Zinc finger protein ZFPM2	736	740	RKRRK	5
404	Q9Y261	Hepatocyte nuclear factor 3-beta	106	113	LSPSLSPL	8	By similarity	ECO:0000250
405	P35583	Hepatocyte nuclear factor 3-beta	106	113	LSPSLSPL	8	By similarity	ECO:0000250
406	P32182	Hepatocyte nuclear factor 3-beta	106	113	LSPSLSPL	8	Publication	ECO:0000269
407	E1BPQ1	Forkhead box protein O1	221	223	RRR	3	By similarity	ECO:0000250
408	A4L7N3	Forkhead box protein O1	258	260	RRR	3	By similarity	ECO:0000250
409	G3V7R4	Forkhead box protein O1	245	247	RRR	3	By similarity	ECO:0000250
410	Q810W5	Forkhead box protein O1	249	251	RRR	3	By similarity	ECO:0000250
411	Q9WVH4	Forkhead box protein O3	241	258	KSGKAPRRRAVSMDNSNK	18	By similarity	ECO:0000250
412	Q14331	Protein FRG1	22	32	KKKKSKDKKRK	11	Sequence Analysis	ECO:0000255
413	P97376	Protein FRG1	22	32	KKKKSKDKKRK	11	Sequence Analysis	ECO:0000255
414	O35601	FYN-binding protein	479	493	KEREKKEQELKKKFK	15	Sequence Analysis	ECO:0000255
415	O35601	FYN-binding protein	710	736	RAKTEEKDPKKLKKQEKEEKDLRKKFK	27	Sequence Analysis	ECO:0000255
416	A1A4P4	Growth arrest and DNA damage-inducible proteins-interacting protein 1	184	200	KQHRKRLKEEKQRKKKE	17	Sequence Analysis	ECO:0000255
417	Q8SPE7	Growth arrest and DNA damage-inducible proteins-interacting protein 1	184	200	KKERKRLKEEKQRQKQE	17	Sequence Analysis	ECO:0000255
418	Q8TAE8	Growth arrest and DNA damage-inducible proteins-interacting protein 1	184	200	KKERKRLKEEKQKRKKE	17	Sequence Analysis	ECO:0000255
419	Q9CR59	Growth arrest and DNA damage-inducible proteins-interacting protein 1	184	200	KQQRKRLKEERQRQKKE	17	Sequence Analysis	ECO:0000255
420	Q5XJW2	Growth arrest and DNA damage-inducible proteins-interacting protein 1	184	200	KQQRKRLKEERQRQKKE	17	Sequence Analysis	ECO:0000255
421	Q2HJ44	Poly(A) RNA polymerase GLD2	76	92	KRLSDEKNLPLDGKRQR	17	Sequence Analysis	ECO:0000255
422	Q6PIY7	Poly(A) RNA polymerase GLD2	76	92	KRLSDEKNLPLDGKRQR	17	Sequence Analysis	ECO:0000255
423	Q91YI6	Poly(A) RNA polymerase GLD2	76	92	KRISDEKAFPLDGKRQR	17	Sequence Analysis	ECO:0000255
424	Q5U315	Poly(A) RNA polymerase GLD2	76	92	KRISDEKAFRLDGKRQR	17	Sequence Analysis	ECO:0000255
425	Q96IK5	Germ cell-less protein-like 1	49	55	SHKRKRS	7	Sequence Analysis	ECO:0000255
426	Q96IK5	Germ cell-less protein-like 1	85	91	PRRKKLK	7	Sequence Analysis	ECO:0000255
427	Q920G9	Germ cell-less protein-like 1	47	53	GRKRKRS	7	Sequence Analysis	ECO:0000255
428	Q920G9	Germ cell-less protein-like 1	83	89	PRRKKLK	7	Sequence Analysis	ECO:0000255
429	Q8NEA9	Putative germ cell-less protein-like 1-like	49	55	SHKRKRS	7	Sequence Analysis	ECO:0000255
430	Q8NEA9	Putative germ cell-less protein-like 1-like	85	91	PARKKLR	7	Sequence Analysis	ECO:0000255
431	Q99N64	Putative germ cell-less protein-like 1-like	33	39	SRKRKRN	7	Sequence Analysis	ECO:0000255
432	P43249	G protein-coupled receptor kinase 5	388	395	RKEKVKRE	8	By similarity	ECO:0000250
433	Q8VEB1	G protein-coupled receptor kinase 5	388	395	RKEKVKRE	8	By similarity	ECO:0000250
434	Q62833	G protein-coupled receptor kinase 5	388	395	RKEKVKRE	8	By similarity	ECO:0000250
435	Q9JI57	General transcription factor II-I repeat domain-containing protein 1	1012	1019	PKRKRKRV	8	By similarity	ECO:0000250
436	A7MB80	General transcription factor II-I	299	306	PPAKRPKS	8	Sequence Analysis	ECO:0000255
437	Q9ESZ8	General transcription factor II-I	319	326	PPTKRLKS	8	Sequence Analysis	ECO:0000255
438	Q5U2Y1	General transcription factor II-I	300	307	PPTKRPKS	8	Sequence Analysis	ECO:0000255
439	Q3HNG7	Histone H1oo	161	176	KKDPANTVEVKKGSRK	16	Sequence Analysis	ECO:0000255
440	Q8IZA3	Histone H1oo	164	179	KEDPPNVGKVKKAAKR	16	Sequence Analysis	ECO:0000255
441	Q8VIK3	Histone H1oo	154	170	KKDQVGKATMEKGQKRR	17	Sequence Analysis	ECO:0000255
442	Q9XSK7	Hepatoma-derived growth factor	75	80	KPNKRK	6	By similarity	ECO:0000250
443	P51859	Hepatoma-derived growth factor	75	80	KPNKRK	6	By similarity	ECO:0000250
444	Q8VHK7	Hepatoma-derived growth factor	75	80	KPNKRK	6	By similarity	ECO:0000250
445	Q9Y3E1	Hepatoma-derived growth factor-related protein 3	136	148	KRKNEKAGSKRKK	13	Sequence Analysis	ECO:0000255
446	Q9JMG7	Hepatoma-derived growth factor-related protein 3	135	147	KRKNEKGGSKRKK	13	Sequence Analysis	ECO:0000255
447	Q923W4	Hepatoma-derived growth factor-related protein 3	135	147	KRKNEKGGSKRKK	13	Sequence Analysis	ECO:0000255
448	Q0PGG7	Hypoxia-inducible factor 1-alpha	715	721	RKRKIEH	7	Sequence Analysis	ECO:0000255
449	Q9XTA5	Hypoxia-inducible factor 1-alpha	715	721	RKRKIEH	7	Sequence Analysis	ECO:0000255
450	Q309Z6	Hypoxia-inducible factor 1-alpha	711	717	RKRKMEH	7	Sequence Analysis	ECO:0000255
451	O35800	Hypoxia-inducible factor 1-alpha	717	721	RKRKM	5	Sequence Analysis	ECO:0000255
452	P22361	Hepatocyte nuclear factor 1-alpha	197	205	KKGRRNRFK	9	Sequence Analysis	ECO:0000255
453	P15257	Hepatocyte nuclear factor 1-alpha	197	205	KKGRRNRFK	9	Sequence Analysis	ECO:0000255
454	Q9Z204	Heterogeneous nuclear ribonucleoproteins C1/C2	155	161	PSKRQRV	7	Sequence Analysis	ECO:0000255
455	Q5RA82	Heterogeneous nuclear ribonucleoprotein C	155	161	PSKRQRV	7	Sequence Analysis	ECO:0000255
456	O77768	Heterogeneous nuclear ribonucleoprotein C	155	161	PSKRQRV	7	Sequence Analysis	ECO:0000255
457	Q8IX15	Homeobox and leucine zipper protein Homez	358	363	RKTKRK	6	Sequence Analysis	ECO:0000255
458	Q80W88	Homeobox and leucine zipper protein Homez	352	357	RKTKRK	6	Sequence Analysis	ECO:0000255
459	Q8K3E9	Homeobox and leucine zipper protein Homez	327	332	RKTKRK	6	Sequence Analysis	ECO:0000255
460	Q2KIY6	HORMA domain-containing protein 1	382	385	KRRK	4	By similarity	ECO:0000250
461	E2RSQ2	HORMA domain-containing protein 1	384	387	KRRK	4	By similarity	ECO:0000250
462	Q86X24	HORMA domain-containing protein 1	383	386	KRRK	4	Curated	ECO:0000305
463	Q4R8B9	HORMA domain-containing protein 1	383	386	KRRK	4	Curated	ECO:0000305
464	Q9D5T7	HORMA domain-containing protein 1	381	384	KKRR	4	Curated	ECO:0000305
465	E2IUK4	HORMA domain-containing protein 1	383	386	KRRK	4	By similarity	ECO:0000250
466	D3ZWE7	HORMA domain-containing protein 1	381	384	KRRR	4	By similarity	ECO:0000250
467	Q03933	Heat shock factor protein 2	108	122	KRKVSSSKPEENKIR	15	Sequence Analysis	ECO:0000255
468	Q03933	Heat shock factor protein 2	195	210	KRKRPLLLNTNGAQKK	16	Sequence Analysis	ECO:0000255
469	Q61286	Transcription factor 12	181	188	KKVRKVPP	8	Sequence Analysis	ECO:0000255
470	Q16666	Gamma-interferon-inducible protein 16	96	100	RKRKK	5
471	Q16666	Gamma-interferon-inducible protein 16	128	131	KRKK	4
472	Q16666	Gamma-interferon-inducible protein 16	134	136	KEK	3
473	Q16666	Gamma-interferon-inducible protein 16	140	143	KGSK	4
474	Q5RD14	Gamma-interferon-inducible protein 16	96	100	RKRKK	5	By similarity	ECO:0000250
475	Q5RD14	Gamma-interferon-inducible protein 16	128	131	KRKK	4	By similarity	ECO:0000250
476	Q5RD14	Gamma-interferon-inducible protein 16	134	136	KEK	3	By similarity	ECO:0000250
477	Q5RD14	Gamma-interferon-inducible protein 16	140	143	KGSK	4	By similarity	ECO:0000250
478	P15092	Interferon-activable protein 204	171	178	TSTAQKRK	8	Sequence Analysis	ECO:0000255
479	Q921C6	Interferon-induced protein 75	251	266	KRLNWSNSKRGRQKKK	16	Sequence Analysis	ECO:0000255
480	Q9BE45	NF-kappa-B inhibitor zeta	164	179	KRKGSDSLSDGPACKR	16	By similarity	ECO:0000250
481	Q9BYH8	NF-kappa-B inhibitor zeta	164	179	KRKGPDSLSDGPACKR	16	By similarity	ECO:0000250
482	Q9EST8	NF-kappa-B inhibitor zeta	163	178	KRKGPDPLSDGPVCKR	16
483	P52292	Importin subunit alpha-1	45	54	DQMLKRRNVS	10	By similarity	ECO:0000250
484	P52293	Importin subunit alpha-1	45	54	EQMLKRRNVS	10	Publication	ECO:0000269
485	O00629	Importin subunit alpha-3	43	52	EHLLKRRNVP	10	By similarity	ECO:0000250
486	O35343	Importin subunit alpha-3	43	52	EHLLKRRNVP	10	By similarity	ECO:0000250
487	O00505	Importin subunit alpha-4	43	52	EHLLKKRNVP	10	By similarity	ECO:0000250
488	O35344	Importin subunit alpha-4	43	52	EHLLKKRNVP	10	By similarity	ECO:0000250
489	A2VE08	Importin subunit alpha-5	42	51	EQLFKRRNVA	10	By similarity	ECO:0000250
490	P52294	Importin subunit alpha-5	42	51	EQLFKRRNVA	10	By similarity	ECO:0000250
491	Q60960	Importin subunit alpha-5	42	51	EQLFKRRNVA	10	By similarity	ECO:0000250
492	Q5R909	Importin subunit alpha-5	42	51	EQLFKRRNVA	10	By similarity	ECO:0000250
493	P83953	Importin subunit alpha-5	42	51	EQLFKRRNVA	10	By similarity	ECO:0000250
494	O15131	Importin subunit alpha-6	42	51	EQLFKRRNVY	10	By similarity	ECO:0000250
495	Q56R16	Importin subunit alpha-6	42	51	EQLFKRRNVS	10	By similarity	ECO:0000250
496	Q0V7M0	Importin subunit alpha-7	45	54	QQLFKRRNVE	10	By similarity	ECO:0000250
497	O60684	Importin subunit alpha-7	45	54	QQLFKRRNVE	10	By similarity	ECO:0000250
498	O35345	Importin subunit alpha-7	45	54	QQLFKRRNVE	10	By similarity	ECO:0000250
499	Q5RBV0	Importin subunit alpha-7	45	54	QQLFKRRNVE	10	By similarity	ECO:0000250
500	Q0VD86	Protein INCA1	90	95	RRKKRR	6	Sequence Analysis	ECO:0000255
501	Q6PKN7	Protein INCA1	90	95	RRKRKK	6	Sequence Analysis	ECO:0000255
502	Q8NFU5	Inositol polyphosphate multikinase	320	330	RHRKIYTKKHH	11
503	Q7TT16	Inositol polyphosphate multikinase	300	310	RHRKLYAKKHQ	11
504	Q99NI4	Inositol polyphosphate multikinase	300	310	RHRKLYAKKHQ	11
505	Q58DJ0	Interferon regulatory factor 5	12	18	PRRVRLK	7	By similarity	ECO:0000250
506	Q13568	Interferon regulatory factor 5	12	18	PRRVRLK	7	Publication	ECO:0000269
507	P56477	Interferon regulatory factor 5	12	18	PRRVRLK	7	By similarity	ECO:0000250
508	O14713	Integrin beta-1-binding protein 1	6	7	KK	2
509	O35671	Integrin beta-1-binding protein 1	6	7	KK	2	By similarity	ECO:0000250
510	Q3ZBM4	Integrin beta-1-binding protein 1	6	7	KK	2	By similarity	ECO:0000250
511	Q5R5S7	Integrin beta-1-binding protein 1	6	7	KK	2	By similarity	ECO:0000250
512	Q92833	Protein Jumonji	104	110	PSRKRPR	7	By similarity	ECO:0000250
513	Q62315	Protein Jumonji	104	110	PSRKRPR	7	Publication	ECO:0000269
514	Q86T24	Transcriptional regulator Kaiso	471	480	MANKRMKVKH	10	By similarity	ECO:0000250
515	Q8BN78	Transcriptional regulator Kaiso	469	478	PPNKRMKVKH	10	Publication	ECO:0000269
516	Q86Y91	Kinesin-like protein KIF18B	636	644	PMEKKRRRP	9	Curated	ECO:0000305
517	Q6PFD6	Kinesin-like protein KIF18B	619	627	PTKEKKRKL	9	By similarity	ECO:0000250
518	Q4KLL9	Kinesin-like protein KIF18B	618	626	PTKEKKRKL	9	By similarity	ECO:0000250
519	Q02241	Kinesin-like protein KIF23	7	11	KTPRK	5	Sequence Analysis	ECO:0000255
520	E9Q5G3	Kinesin-like protein KIF23	7	11	KTVRK	5	Sequence Analysis	ECO:0000255
521	P70096	Kinesin-like protein KIF2C	409	412	KKAK	4	Sequence Analysis	ECO:0000255
522	Q99661	Kinesin-like protein KIF2C	415	418	KKAK	4	Sequence Analysis	ECO:0000255
523	O95239	Chromosome-associated kinesin KIF4A	793	798	PKLRRR	6
524	Q2VIQ3	Chromosome-associated kinesin KIF4B	793	798	PKLRKC	6	By similarity	ECO:0000250
525	O75840	Krueppel-like factor 7	215	220	KKRVHR	6	Sequence Analysis	ECO:0000255
526	Q99JB0	Krueppel-like factor 7	214	219	KKRVHR	6	Sequence Analysis	ECO:0000255
527	Q9UBS0	Ribosomal protein S6 kinase beta-2	471	477	KKSKRGR	7	Publication	ECO:0000269
528	Q9Z1M4	Ribosomal protein S6 kinase beta-2	474	480	KKSKKGR	7	By similarity	ECO:0000250
529	P42166	Lamina-associated polypeptide 2, isoform alpha	190	196	KKKEHKK	7	Sequence Analysis	ECO:0000255
530	Q61033	Lamina-associated polypeptide 2, isoforms alpha/zeta	190	196	KKEHKKV	7	Sequence Analysis	ECO:0000255
531	Q9BRS8	La-related protein 6	296	302	PKKKPAK	7
532	Q8BN59	La-related protein 6	296	302	PKKKPLK	7	By similarity	ECO:0000250
533	Q96JN0	Ligand-dependent corepressor	339	345	PRKKRGR	7	Sequence Analysis	ECO:0000255
534	Q6ZPI3	Ligand-dependent corepressor	339	345	PRKKRGR	7	Sequence Analysis	ECO:0000255
535	P50458	LIM/homeobox protein Lhx2	307	323	KRVLQVWFQNARAKFRR	17	Sequence Analysis	ECO:0000255
536	Q9Z0S2	LIM/homeobox protein Lhx2	307	323	KRVLQVWFQNARAKFRR	17	Sequence Analysis	ECO:0000255
537	P36198	LIM/homeobox protein Lhx2	305	321	KRVLQVWFQNARAKFRR	17	Sequence Analysis	ECO:0000255
538	P02545	Prelamin-A/C	417	422	KKRKLE	6	Sequence Analysis	ECO:0000255
539	P48678	Prelamin-A/C	417	422	KKRKLE	6	Sequence Analysis	ECO:0000255
540	Q3ZD69	Prelamin-A/C	417	422	KKRKLE	6	Sequence Analysis	ECO:0000255
541	P48679	Prelamin-A/C	417	422	KKRKLE	6	Sequence Analysis	ECO:0000255
542	P20700	Lamin-B1	415	420	KRKRVD	6	Sequence Analysis	ECO:0000255
543	P14733	Lamin-B1	416	421	KRKRVD	6	Sequence Analysis	ECO:0000255
544	P70615	Lamin-B1	415	420	KRKRVD	6	Sequence Analysis	ECO:0000255
545	Q03252	Lamin-B2	415	420	KRKRLE	6	Sequence Analysis	ECO:0000255
546	P21619	Lamin-B2	415	420	KRRRLE	6	Sequence Analysis	ECO:0000255
547	Q14693	Phosphatidate phosphatase LPIN1	153	158	KKRRKR	6	Sequence Analysis	ECO:0000255
548	Q91ZP3	Phosphatidate phosphatase LPIN1	153	158	KKRRKR	6	Sequence Analysis	ECO:0000255
549	Q92539	Phosphatidate phosphatase LPIN2	153	158	KKKKRR	6	Sequence Analysis	ECO:0000255
550	Q99PI5	Phosphatidate phosphatase LPIN2	153	158	KKKKRR	6	Sequence Analysis	ECO:0000255
551	Q9BQK8	Phosphatidate phosphatase LPIN3	141	148	RRKRRRRR	8	Sequence Analysis	ECO:0000255
552	Q99PI4	Phosphatidate phosphatase LPIN3	135	144	GRRKRRRRRK	10	Sequence Analysis	ECO:0000255
553	Q7TNN8	Phosphatidate phosphatase LPIN3	135	144	GRRKRRRRRK	10	Sequence Analysis	ECO:0000255
554	Q5T3J3	Ligand-dependent nuclear receptor-interacting factor 1	628	631	KKRK	4	Publication	ECO:0000269
555	Q5T3J3	Ligand-dependent nuclear receptor-interacting factor 1	642	645	KKRK	4	Publication	ECO:0000269
556	Q8CDD9	Ligand-dependent nuclear receptor-interacting factor 1	612	615	KKRK	4	By similarity	ECO:0000250
557	Q05195	Max dimerization protein 1	21	49	RREREAEHGYASMLPYNNKDRDALKRRNK	29	Sequence Analysis	ECO:0000255
558	P50538	Max dimerization protein 1	21	48	RREREAEHGYASMLPYSKDRDAFKRRNK	28	Sequence Analysis	ECO:0000255
559	P43243	Matrin-3	710	718	AKKKLKKVD	9	Sequence Analysis	ECO:0000255
560	Q8K310	Matrin-3	709	717	SKKKLKKVD	9	Sequence Analysis	ECO:0000255
561	P43244	Matrin-3	708	716	SKKKLKKVD	9	Sequence Analysis	ECO:0000255
562	P61244	Protein max	152	156	RKKLR	5
563	Q9UIS9	Methyl-CpG-binding domain protein 1	84	88	KKRKK	5	Sequence Analysis	ECO:0000255
564	Q9Z2E2	Methyl-CpG-binding domain protein 1	84	88	KKKKK	5	Sequence Analysis	ECO:0000255
565	Q6VMQ6	Activating transcription factor 7-interacting protein 1	553	571	RRKRSKSEDMDNVQSKRRR	19	By similarity	ECO:0000250
566	Q7TT18	Activating transcription factor 7-interacting protein 1	587	605	RRKRSKSEDMDSVESKRRR	19	Publication	ECO:0000269
567	O43148	mRNA cap guanine-N7 methyltransferase	126	128	KRK	3
568	Q4R7K1	mRNA cap guanine-N7 methyltransferase	126	128	KRK	3	By similarity	ECO:0000250
569	Q9D0L8	mRNA cap guanine-N7 methyltransferase	113	115	KRK	3	By similarity	ECO:0000250
570	Q5U2U7	mRNA cap guanine-N7 methyltransferase	107	109	KRK	3	By similarity	ECO:0000250
571	Q96EZ8	Microspherule protein 1	113	123	PGLTKRVKKSK	11	Sequence Analysis	ECO:0000255
572	Q99L90	Microspherule protein 1	113	123	PGLTKRVKKSK	11	Sequence Analysis	ECO:0000255
573	P56950	E3 ubiquitin-protein ligase Mdm2	179	185	RQRKRHK	7	Sequence Analysis	ECO:0000255
574	Q7YRZ8	E3 ubiquitin-protein ligase Mdm2	179	185	RQRKRHK	7	Sequence Analysis	ECO:0000255
575	P56951	E3 ubiquitin-protein ligase Mdm2	179	185	RQRKRHK	7	Sequence Analysis	ECO:0000255
576	Q00987	E3 ubiquitin-protein ligase Mdm2	179	185	RQRKRHK	7	Sequence Analysis	ECO:0000255
577	Q60524	E3 ubiquitin-protein ligase Mdm2	169	175	RQRKRHR	7	Sequence Analysis	ECO:0000255
578	P23804	E3 ubiquitin-protein ligase Mdm2	176	182	RHRKRRR	7	Sequence Analysis	ECO:0000255
579	Q2HJ21	Protein Mdm4	443	446	KRPR	4	Sequence Analysis	ECO:0000255
580	O15151	Protein Mdm4	442	445	KRPR	4	Sequence Analysis	ECO:0000255
581	O35618	Protein Mdm4	441	444	KRPR	4	Sequence Analysis	ECO:0000255
582	Q5XIN1	Protein Mdm4	442	445	KRPR	4	Sequence Analysis	ECO:0000255
583	Q96RN5	Mediator of RNA polymerase II transcription subunit 15	547	564	RRMINKIDKNEDRKKDLS	18	Sequence Analysis	ECO:0000255
584	Q924H2	Mediator of RNA polymerase II transcription subunit 15	548	565	RRMINKIDKNEDRKKDLS	18	Sequence Analysis	ECO:0000255
585	O15553	Pyrin	420	437	KKKIQKQLEHLKKLRKSG	18	Sequence Analysis	ECO:0000255
586	F1MF74	Protein-methionine sulfoxide oxidase MICAL2	660	681	RKRTPRVDSRTEENDMNKRRRK	22	By similarity	ECO:0000250
587	O94851	Protein-methionine sulfoxide oxidase MICAL2	660	681	RKRTPRVDGQTGENDMNKRRRK	22	Publication	ECO:0000269
588	Q8BML1	Protein-methionine sulfoxide oxidase MICAL2	660	681	RKRTPRVDTQTEENDMNKRRRQ	22	By similarity	ECO:0000250
589	D4A1F2	Protein-methionine sulfoxide oxidase MICAL2	660	681	RKRTPRVDAQTEENDVNKRRRQ	22	By similarity	ECO:0000250
590	Q7RTP6	Protein-methionine sulfoxide oxidase MICAL3	663	684	RKRSPKDKKEKDLDGAGKRRKT	22	Publication	ECO:0000269
591	Q9HBH9	MAP kinase-interacting serine/threonine-protein kinase 2	60	66	KKRGKKK	7
592	Q8CDB0	MAP kinase-interacting serine/threonine-protein kinase 2	60	66	KKRGRKK	7	By similarity	ECO:0000250
593	Q5U2N4	MAP kinase-interacting serine/threonine-protein kinase 2	60	66	KKRGRKK	7	By similarity	ECO:0000250
594	P41218	Myeloid cell nuclear differentiation antigen	131	137	PVAQKRK	7	Sequence Analysis	ECO:0000255
595	Q8SPH9	Myeloid cell nuclear differentiation antigen	131	137	PVAQKRK	7	Sequence Analysis	ECO:0000255
596	Q9UBU8	Mortality factor 4-like protein 1	135	146	KKTSGLQQKNVE	12	Sequence Analysis	ECO:0000255
597	P60762	Mortality factor 4-like protein 1	135	146	KKTSGLQQKNVE	12	Sequence Analysis	ECO:0000255
598	Q5NVP9	Mortality factor 4-like protein 1	96	107	KKTSGLQQKNVD	12	Sequence Analysis	ECO:0000255
599	Q99547	M-phase phosphoprotein 6	116	133	RRYETLVGTIGKKFARKR	18	Sequence Analysis	ECO:0000255
600	Q9D1Q1	M-phase phosphoprotein 6	117	134	RRYETLVGTIGKKFVKKR	18	Sequence Analysis	ECO:0000255
601	Q9Y2G1	Myelin regulatory factor	254	257	KKRK	4
602	Q9Y2G1	Myelin regulatory factor	491	494	KKGK	4
603	Q3UR85	Myelin regulatory factor	254	257	KKRK	4
604	Q3UR85	Myelin regulatory factor	491	494	KKGK	4
605	Q32KU9	Musculoskeletal embryonic nuclear protein 1	10	18	PIKKKRPPV	9	Sequence Analysis	ECO:0000255
606	Q8IVN3	Musculoskeletal embryonic nuclear protein 1	10	18	PIKKKRPPV	9	Sequence Analysis	ECO:0000255
607	Q99JI1	Musculoskeletal embryonic nuclear protein 1	10	18	PIKKKRPPV	9	Sequence Analysis	ECO:0000255
608	Q80XX4	Musculoskeletal embryonic nuclear protein 1	10	18	PIKKKRPPV	9	Sequence Analysis	ECO:0000255
609	Q14872	Metal regulatory transcription factor 1	133	138	KRKEVK	6	Sequence Analysis	ECO:0000255
610	Q07243	Metal regulatory transcription factor 1	132	137	KRKEVK	6	Sequence Analysis	ECO:0000255
611	O60682	Musculin	71	76	KRKRPR	6	Sequence Analysis	ECO:0000255
612	O88940	Musculin	66	71	KRKRLR	6	Sequence Analysis	ECO:0000255
613	P10244	Myb-related protein B	411	417	KRQRKRR	7	Publication	ECO:0000269
614	Q3B7N9	Myoneurin	174	190	KKSSQTKKKKKAFNSQK	17	Sequence Analysis	ECO:0000255
615	Q3B7N9	Myoneurin	256	261	KRKRGK	6	Sequence Analysis	ECO:0000255
616	Q9NPC7	Myoneurin	174	190	KKSSQTKKKKKAFNSPK	17	Sequence Analysis	ECO:0000255
617	Q9NPC7	Myoneurin	257	262	KRKRGK	6	Sequence Analysis	ECO:0000255
618	Q99MD8	Myoneurin	174	190	KKSSQSKKKKKAFSSQK	17	Sequence Analysis	ECO:0000255
619	Q99MD8	Myoneurin	257	262	KRKRRK	6	Sequence Analysis	ECO:0000255
620	Q5R5N5	Myoneurin	174	190	KKSSQTKKKKKAFNSPK	17	Sequence Analysis	ECO:0000255
621	Q5R5N5	Myoneurin	257	262	KRKRGK	6	Sequence Analysis	ECO:0000255
622	Q86VE0	Myb-related transcription factor, partner of profilin	83	86	FKRR	4	By similarity	ECO:0000250
623	Q86VE0	Myb-related transcription factor, partner of profilin	382	385	KRRK	4	By similarity	ECO:0000250
624	Q86VE0	Myb-related transcription factor, partner of profilin	390	393	RKRR	4	By similarity	ECO:0000250
625	Q8R4U1	Myb-related transcription factor, partner of profilin	87	90	FKRR	4
626	Q8R4U1	Myb-related transcription factor, partner of profilin	376	379	KRRK	4
627	Q8R4U1	Myb-related transcription factor, partner of profilin	384	387	RKRR	4
628	Q2T9P4	Nuclear autoantigenic sperm protein	705	711	VRKKRKP	7	Sequence Analysis	ECO:0000255
629	P49321	Nuclear autoantigenic sperm protein	716	722	VRKKRKP	7	Sequence Analysis	ECO:0000255
630	Q99MD9	Nuclear autoantigenic sperm protein	702	708	VRKKRKP	7	Sequence Analysis	ECO:0000255
631	P27123	Nuclear autoantigenic sperm protein	622	628	VRKKRKP	7	Sequence Analysis	ECO:0000255
632	Q66HD3	Nuclear autoantigenic sperm protein	704	710	VRKKRKP	7	Sequence Analysis	ECO:0000255
633	O60934	Nibrin	461	467	PSTKKRE	7
634	Q9R207	Nibrin	461	467	PCTRKRE	7	By similarity	ECO:0000250
635	Q5RCV3	Nibrin	461	467	PSTKKRE	7	By similarity	ECO:0000250
636	Q9JIL9	Nibrin	461	467	PCSRKRE	7	By similarity	ECO:0000250
637	Q01658	Protein Dr1	100	103	KRRK	4	Sequence Analysis	ECO:0000255
638	Q5XI68	Protein Dr1	100	103	KRRK	4	Sequence Analysis	ECO:0000255
639	Q91WV0	Protein Dr1	100	103	KRRK	4	Sequence Analysis	ECO:0000255
640	Q09161	Nuclear cap-binding protein subunit 1	3	20	RRRHSDENDGGQPHKRRK	18	Sequence Analysis	ECO:0000255
641	Q3UYV9	Nuclear cap-binding protein subunit 1	3	20	RRRHSYENDGGQPHKRRK	18	Sequence Analysis	ECO:0000255
642	Q56A27	Nuclear cap-binding protein subunit 1	3	20	RRRHSYENDGGQPHKRRK	18	Sequence Analysis	ECO:0000255
643	Q13562	Neurogenic differentiation factor 1	87	93	KKKKMTK	7	Sequence Analysis	ECO:0000255
644	Q60430	Neurogenic differentiation factor 1	86	92	KKKKMTK	7	Sequence Analysis	ECO:0000255
645	Q60867	Neurogenic differentiation factor 1	87	93	KKKKMTK	7	Sequence Analysis	ECO:0000255
646	Q64289	Neurogenic differentiation factor 1	87	93	KKKKMTK	7	Sequence Analysis	ECO:0000255
647	Q15784	Neurogenic differentiation factor 2	107	113	KKRKMTK	7	Sequence Analysis	ECO:0000255
648	Q63689	Neurogenic differentiation factor 2	107	113	KKRKMTK	7	Sequence Analysis	ECO:0000255
649	Q62414	Neurogenic differentiation factor 2	108	114	KKRKMTK	7	Sequence Analysis	ECO:0000255
650	Q08DI0	Neurogenic differentiation factor 6	80	86	RKKKTTK	7	Sequence Analysis	ECO:0000255
651	Q4R5G6	Neurogenic differentiation factor 6	80	86	RKKKTTK	7	Sequence Analysis	ECO:0000255
652	Q96NK8	Neurogenic differentiation factor 6	80	86	RKKKTTK	7	Sequence Analysis	ECO:0000255
653	P48986	Neurogenic differentiation factor 6	80	86	RKKKTTK	7	Sequence Analysis	ECO:0000255
654	A5D7E9	Nuclear factor erythroid 2-related factor 1	752	759	RRQERKPK	8	Sequence Analysis	ECO:0000255
655	Q61985	Nuclear factor erythroid 2-related factor 1	730	737	RRQERKPK	8	Sequence Analysis	ECO:0000255
656	Q5RA25	Nuclear factor erythroid 2-related factor 1	761	768	RRQERKPK	8	Sequence Analysis	ECO:0000255
657	P98201	Nuclear factor of activated T-cells, cytoplasmic 1	246	248	KRK	3	By similarity	ECO:0000250
658	P98201	Nuclear factor of activated T-cells, cytoplasmic 1	661	663	KRK	3	By similarity	ECO:0000250
659	O95644	Nuclear factor of activated T-cells, cytoplasmic 1	265	267	KRK	3
660	O95644	Nuclear factor of activated T-cells, cytoplasmic 1	682	684	KRK	3
661	O88942	Nuclear factor of activated T-cells, cytoplasmic 1	267	269	KRK	3
662	O88942	Nuclear factor of activated T-cells, cytoplasmic 1	683	685	KRK	3
663	O77638	Nuclear factor of activated T-cells, cytoplasmic 1	257	259	KRK	3
664	O77638	Nuclear factor of activated T-cells, cytoplasmic 1	672	674	KRK	3
665	Q13469	Nuclear factor of activated T-cells, cytoplasmic 2	251	253	KRR	3
666	Q13469	Nuclear factor of activated T-cells, cytoplasmic 2	664	666	KRK	3
667	Q60591	Nuclear factor of activated T-cells, cytoplasmic 2	253	255	KRR	3
668	Q12968	Nuclear factor of activated T-cells, cytoplasmic 3	273	275	KRR	3
669	Q12968	Nuclear factor of activated T-cells, cytoplasmic 3	686	688	KRK	3
670	P97305	Nuclear factor of activated T-cells, cytoplasmic 3	273	275	KRR	3
671	P97305	Nuclear factor of activated T-cells, cytoplasmic 3	686	688	KRK	3
672	Q14934	Nuclear factor of activated T-cells, cytoplasmic 4	268	270	KRR	3
673	Q14934	Nuclear factor of activated T-cells, cytoplasmic 4	672	674	RRK	3
674	Q8K120	Nuclear factor of activated T-cells, cytoplasmic 4	268	270	KRR	3	Sequence Analysis	ECO:0000255
675	Q8K120	Nuclear factor of activated T-cells, cytoplasmic 4	672	674	RRK	3	Sequence Analysis	ECO:0000255
676	Q6F3J0	Nuclear factor NF-kappa-B p105 subunit	360	365	QRKRQK	6	Sequence Analysis	ECO:0000255
677	P19838	Nuclear factor NF-kappa-B p105 subunit	360	365	QRKRQK	6	Sequence Analysis	ECO:0000255
678	P25799	Nuclear factor NF-kappa-B p105 subunit	358	363	QRKRQK	6	Sequence Analysis	ECO:0000255
679	Q00653	Nuclear factor NF-kappa-B p100 subunit	337	341	RKRRK	5	Sequence Analysis	ECO:0000255
680	Q9WTK5	Nuclear factor NF-kappa-B p100 subunit	337	341	RKRRK	5	Sequence Analysis	ECO:0000255
681	Q86WB0	Nuclear-interacting partner of ALK	396	402	PLRKAKR	7	Publication	ECO:0000269
682	Q80YV2	Nuclear-interacting partner of ALK	395	401	PLRRTKR	7	By similarity	ECO:0000250
683	Q5R8V9	Nuclear-interacting partner of ALK	396	402	PLRKAKR	7	By similarity	ECO:0000250
684	O15226	NF-kappa-B-repressing factor	25	45	KPSKGQKRHLSTCDGQNPPKK	21
685	Q8BY02	NF-kappa-B-repressing factor	25	45	KPSKGQKRYLSTYDGQNPPKK	21	By similarity	ECO:0000250
686	Q0VD50	Nicotinamide mononucleotide adenylyltransferase 1	123	129	PGRKRKW	7	Sequence Analysis	ECO:0000255
687	Q9HAN9	Nicotinamide mononucleotide adenylyltransferase 1	123	129	PGRKRKW	7	Sequence Analysis	ECO:0000255
688	Q9EPA7	Nicotinamide mononucleotide adenylyltransferase 1	123	129	PGRKRKW	7	Sequence Analysis	ECO:0000255
689	Q14978	Nucleolar and coiled-body phosphoprotein 1	68	82	LQANGPVAKKAKKKA	15	Sequence Analysis	ECO:0000255
690	Q14978	Nucleolar and coiled-body phosphoprotein 1	384	587	TKNSSNKPAVTTKSPAVKPAAAPKQPVGGGQKLLTRKADSSSSEEESSSSEEEKTKKMVATTKPKATAKAALSLPAKQAPQGSRDSSSDSDSSSSEEEEEKTSKSAVKKKPQKVAGGAAPSKPASAKKGKAESSNSSSSDDSSEEEEEKLKGKGSPRPQAPKANGTSALTAQNGKAAKNSEEEEEEKKKAAVVVSKSGSLKKRK	204	Sequence Analysis	ECO:0000255
691	Q14978	Nucleolar and coiled-body phosphoprotein 1	601	617	KKIKLQTPNTFPKRKKG	17	Sequence Analysis	ECO:0000255
692	Q3SWY5	Nitric oxide synthase-interacting protein	78	101	KKEIARQMKAYEKQRGARREEQKE	24	By similarity	ECO:0000250
693	Q9Y314	Nitric oxide synthase-interacting protein	78	101	KKEIARQMKAYEKQRGTRREEQKE	24
694	Q4R7H4	Nitric oxide synthase-interacting protein	78	101	KKEIARQMKAYEKQRGTRREEQKE	24	By similarity	ECO:0000250
695	Q9D6T0	Nitric oxide synthase-interacting protein	78	101	KREIARQVKAYEKQRGARREEQKE	24	By similarity	ECO:0000250
696	P55209	Nucleosome assembly protein 1-like 1	273	279	IKKKQKH	7	Sequence Analysis	ECO:0000255
697	A6H767	Nucleosome assembly protein 1-like 1	273	279	IKKKQKH	7	Sequence Analysis	ECO:0000255
698	P28656	Nucleosome assembly protein 1-like 1	273	279	IKKKQKH	7	Sequence Analysis	ECO:0000255
699	Q5R4D4	Nucleosome assembly protein 1-like 1	273	279	IKKKQKH	7	Sequence Analysis	ECO:0000255
700	Q9Z2G8	Nucleosome assembly protein 1-like 1	272	278	IKKKQKH	7	Sequence Analysis	ECO:0000255
701	Q9ULW6	Nucleosome assembly protein 1-like 2	346	352	IKKKQKH	7	Sequence Analysis	ECO:0000255
702	P51860	Nucleosome assembly protein 1-like 2	346	352	IKKKQRH	7	Sequence Analysis	ECO:0000255
703	Q2TA40	Nucleosome assembly protein 1-like 4	265	271	IKKKQKH	7	Sequence Analysis	ECO:0000255
704	Q99733	Nucleosome assembly protein 1-like 4	265	271	IKKKQKH	7	Sequence Analysis	ECO:0000255
705	Q78ZA7	Nucleosome assembly protein 1-like 4	265	271	IKKKQKH	7	Sequence Analysis	ECO:0000255
706	Q5U2Z3	Nucleosome assembly protein 1-like 4	265	271	IKKKQKH	7	Sequence Analysis	ECO:0000255
707	Q3T160	Nucleophosmin	152	157	PQKKVK	6	Sequence Analysis	ECO:0000255
708	Q3T160	Nucleophosmin	192	198	PVKKSVR	7	Sequence Analysis	ECO:0000255
709	P06748	Nucleophosmin	152	157	PQKKVK	6	Sequence Analysis	ECO:0000255
710	P06748	Nucleophosmin	191	197	PVKKSIR	7	Sequence Analysis	ECO:0000255
711	Q61937	Nucleophosmin	152	157	PQKKVK	6	Sequence Analysis	ECO:0000255
712	Q61937	Nucleophosmin	190	196	PVKKSVR	7	Sequence Analysis	ECO:0000255
713	P13084	Nucleophosmin	152	157	PQKKVK	6	Sequence Analysis	ECO:0000255
714	P13084	Nucleophosmin	190	196	PVKKSVR	7	Sequence Analysis	ECO:0000255
715	Q16656	Nuclear respiratory factor 1	88	116	GKKRKRPHVFESNPSIRKRQQTRLLRKLR	29
716	Q9WU00	Nuclear respiratory factor 1	88	116	GKKRKRPHVFESNPSIRKRQQTRLLRKLR	29	By similarity	ECO:0000250
717	Q3SZC4	NSFL1 cofactor p47	109	115	PPRKRSP	7
718	Q3SZC4	NSFL1 cofactor p47	172	175	RRRH	4
719	Q9UNZ2	NSFL1 cofactor p47	109	115	PPRKKSP	7
720	Q9UNZ2	NSFL1 cofactor p47	172	175	KRQH	4
721	Q9CZ44	NSFL1 cofactor p47	109	115	PPRKKSP	7
722	Q9CZ44	NSFL1 cofactor p47	172	175	RRRH	4
723	Q5RBG3	NSFL1 cofactor p47	109	115	PPRKKSP	7
724	Q5RBG3	NSFL1 cofactor p47	172	175	KRQH	4
725	O35987	NSFL1 cofactor p47	109	115	PPRKKSP	7
726	O35987	NSFL1 cofactor p47	172	175	RRRH	4
727	Q6X4W1	NMDA receptor synaptonuclear signaling and neuronal migration factor	247	250	RRKR	4
728	Q99NF2	NMDA receptor synaptonuclear signaling and neuronal migration factor	249	252	RRKR	4	By similarity	ECO:0000250
729	Q9EPI6	NMDA receptor synaptonuclear signaling and neuronal migration factor	247	252	RKRRKR	6
730	Q9Y5A7	NEDD8 ultimate buster 1	414	431	RREELAQIRKEEKEKKRR	18	Curated	ECO:0000305
731	P54729	NEDD8 ultimate buster 1	413	430	RREELAQIRKEEKEKRRR	18	Curated	ECO:0000305
732	Q17QG2	Nuclear migration protein nudC	68	74	KARREKR	7	Sequence Analysis	ECO:0000255
733	Q9Y266	Nuclear migration protein nudC	68	74	KTRREKR	7	Sequence Analysis	ECO:0000255
734	O35685	Nuclear migration protein nudC	68	74	KARREKR	7	Sequence Analysis	ECO:0000255
735	Q63525	Nuclear migration protein nudC	68	74	KARREKR	7	Sequence Analysis	ECO:0000255
736	Q14980	Nuclear mitotic apparatus protein 1	1984	1989	RQQRKR	6	Publication	ECO:0000269
737	O60356	Nuclear protein 1	65	82	KLVTKLQNSERKKRGARR	18	Sequence Analysis	ECO:0000255
738	O54842	Nuclear protein 1	64	80	RKLLTKFQNSERKKAWR	17	Sequence Analysis	ECO:0000255
739	Q9WTK0	Nuclear protein 1	64	80	RKLLTKFQNSERKKAWR	17	Sequence Analysis	ECO:0000255
740	Q1RMS5	Nuclear RNA export factor 1	66	101	APRVRYTPYAARPNRRGDNWNERTRIHVTLPLRRDR	36	By similarity	ECO:0000250
741	Q9UBU9	Nuclear RNA export factor 1	67	100	GPRVRYNPYTTRPNRRGDTWHDRDRIHVTVRRDR	34
742	Q99JX7	Nuclear RNA export factor 1	66	99	GPRVRYNPYTNRPNRRGDGWHDRDRIHITVRRDR	34	By similarity	ECO:0000250
743	Q5R752	Nuclear RNA export factor 1	67	100	GPRVRYNPYTTRPNRRGDAWHDRDRIHVTVRRDR	34	By similarity	ECO:0000250
744	O88984	Nuclear RNA export factor 1	66	99	GPRVRFNPYTTRPNRRRDTWHDRDRIHVTVRRDR	34	By similarity	ECO:0000250
745	Q8N543	Prolyl 3-hydroxylase OGFOD1	4	20	KRPAEPGPARVGKKGKK	17	Curated	ECO:0000305
746	O15294	UDP-N-acetylglucosamine--peptide N-acetylglucosaminyltransferase 110 kDa subunit	487	503	KKLVSIVADQLEKNRLP	17	Sequence Analysis	ECO:0000255
747	Q8CGY8	UDP-N-acetylglucosamine--peptide N-acetylglucosaminyltransferase 110 kDa subunit	487	503	KKLVSIVAEQLEKNRLP	17	Sequence Analysis	ECO:0000255
748	Q27HV0	UDP-N-acetylglucosamine--peptide N-acetylglucosaminyltransferase 110 kDa subunit	487	503	KKLVSIVADQLEKNRLP	17	Sequence Analysis	ECO:0000255
749	P81436	UDP-N-acetylglucosamine--peptide N-acetylglucosaminyltransferase 110 kDa subunit	487	503	KKLVSIVADQLEKNRLP	17	Sequence Analysis	ECO:0000255
750	P56558	UDP-N-acetylglucosamine--peptide N-acetylglucosaminyltransferase 110 kDa subunit	478	493	KLVSIVAEQLEKNRLP	16	Sequence Analysis	ECO:0000255
751	Q8TE49	OTU domain-containing protein 7A	494	509	KDKEKEKQRKEKDKTR	16	Sequence Analysis	ECO:0000255
752	Q8R554	OTU domain-containing protein 7A	497	512	KDKEKEKQRKDKDKTR	16	Sequence Analysis	ECO:0000255
753	B2RUR8	OTU domain-containing protein 7B	483	498	RRKEKSKRDREKDKKR	16	Sequence Analysis	ECO:0000255
754	Q6GQQ9	OTU domain-containing protein 7B	483	498	RRKEKSKRDREKDKKR	16	Sequence Analysis	ECO:0000255
755	O00443	Phosphatidylinositol 4-phosphate 3-kinase C2 domain-containing subunit alpha	1608	1619	SKRKTKISRKTR	12	Publication	ECO:0000269
756	Q61194	Phosphatidylinositol 4-phosphate 3-kinase C2 domain-containing subunit alpha	1606	1617	KTSKRKTKISRK	12	By similarity	ECO:0000250
757	Q5RAY1	Phosphatidylinositol 4-phosphate 3-kinase C2 domain-containing subunit alpha	1607	1618	SKRKTKISRKTR	12	By similarity	ECO:0000250
758	Q13177	Serine/threonine-protein kinase PAK 2	245	251	PKKKYTR	7
759	Q8CIN4	Serine/threonine-protein kinase PAK 2	245	251	PKKKYTR	7	By similarity	ECO:0000250
760	Q29502	Serine/threonine-protein kinase PAK 2	245	251	PKKKYTR	7	By similarity	ECO:0000250
761	Q64303	Serine/threonine-protein kinase PAK 2	245	251	PKKKYTR	7	By similarity	ECO:0000250
762	O02776	Poly(ADP-ribose) glycohydrolase	10	16	CTKRPRW	7	By similarity	ECO:0000250
763	Q86W56	Poly(ADP-ribose) glycohydrolase	10	16	CTKRPRW	7	Publication	ECO:0000269
764	O88622	Poly(ADP-ribose) glycohydrolase	10	16	CTKRPRW	7	By similarity	ECO:0000250
765	Q9QYM2	Poly(ADP-ribose) glycohydrolase	10	16	CTKRPRW	7	By similarity	ECO:0000250
766	P18493	Poly [ADP-ribose] polymerase 1	210	212	KRK	3
767	P18493	Poly [ADP-ribose] polymerase 1	224	229	KKKSKK	6
768	Q9R152	Poly [ADP-ribose] polymerase 1	207	209	KRK	3	Sequence Analysis	ECO:0000255
769	Q9R152	Poly [ADP-ribose] polymerase 1	221	226	KKKSKK	6	Sequence Analysis	ECO:0000255
770	P09874	Poly [ADP-ribose] polymerase 1	207	209	KRK	3	Publication	ECO:0000269
771	P09874	Poly [ADP-ribose] polymerase 1	221	226	KKKSKK	6	Publication	ECO:0000269
772	P11103	Poly [ADP-ribose] polymerase 1	207	209	KRK	3
773	P11103	Poly [ADP-ribose] polymerase 1	221	226	KKKSRK	6
774	P27008	Poly [ADP-ribose] polymerase 1	207	209	KRK	3
775	P27008	Poly [ADP-ribose] polymerase 1	221	226	KKKSKK	6
776	Q9UGN5	Poly [ADP-ribose] polymerase 2	4	7	RRRR	4	Sequence Analysis	ECO:0000255
777	Q9UGN5	Poly [ADP-ribose] polymerase 2	35	40	PAKKTR	6	Sequence Analysis	ECO:0000255
778	O88554	Poly [ADP-ribose] polymerase 2	3	9	PRRQRSG	7	Sequence Analysis	ECO:0000255
779	O88554	Poly [ADP-ribose] polymerase 2	33	39	PPGKKMR	7	Sequence Analysis	ECO:0000255
780	Q9Y6F1	Poly [ADP-ribose] polymerase 3	14	20	PEKKKGR	7	Sequence Analysis	ECO:0000255
781	Q9UKK3	Poly [ADP-ribose] polymerase 4	19	25	PQQQKKK	7	Sequence Analysis	ECO:0000255
782	Q9UKK3	Poly [ADP-ribose] polymerase 4	1237	1249	KRKHRKIPFSKRK	13	Sequence Analysis	ECO:0000255
783	Q96IZ0	PRKC apoptosis WT1 regulator protein	145	161	RKGKGQIEKRKLREKRR	17	By similarity	ECO:0000250
784	Q925B0	PRKC apoptosis WT1 regulator protein	138	154	RKGKGQIEKRKLREKRR	17	By similarity	ECO:0000250
785	Q62627	PRKC apoptosis WT1 regulator protein	137	153	RKGKGQIEKRKLREKRR	17
786	A0JNA8	PAX-interacting protein 1	583	600	RKRCITAHWLNTVLKKKK	18	Sequence Analysis	ECO:0000255
787	Q6ZW49	PAX-interacting protein 1	702	719	GGKPCSQHIISVTGFVDS	18	Sequence Analysis	ECO:0000255
788	Q6NZQ4	PAX-interacting protein 1	655	672	RKRCVTAHWLNTVLKKKK	18	Sequence Analysis	ECO:0000255
789	A6QLY7	Pre-B-cell leukemia transcription factor-interacting protein 1	488	506	WKTEHWKHKKEASGREKSW	19	By similarity	ECO:0000250
790	A6QLY7	Pre-B-cell leukemia transcription factor-interacting protein 1	696	719	DKALKKRSGKKDKHLQNRVVGPRE	24	By similarity	ECO:0000250
791	Q96AQ6	Pre-B-cell leukemia transcription factor-interacting protein 1	485	505	RKAEHWKHKKEESGRERKKNW	21	Sequence Analysis	ECO:0000255
792	Q96AQ6	Pre-B-cell leukemia transcription factor-interacting protein 1	695	720	DKALKKRSGKKDKHSQSPRAAGPREG	26	Sequence Analysis	ECO:0000255
793	Q3TVI8	Pre-B-cell leukemia transcription factor-interacting protein 1	486	506	QKAEHWKPRKEESGQERQRSW	21	By similarity	ECO:0000250
794	Q3TVI8	Pre-B-cell leukemia transcription factor-interacting protein 1	691	716	DKALKKRSRKKEKHSWNPRVVGPREE	26	By similarity	ECO:0000250
795	A2VD12	Pre-B-cell leukemia transcription factor-interacting protein 1	482	502	QKAEHWKLKKEESGQDRKKSW	21	By similarity	ECO:0000250
796	A2VD12	Pre-B-cell leukemia transcription factor-interacting protein 1	686	711	DKALKRRSKKKEKQPWNHRAVGPREE	26	By similarity	ECO:0000250
797	P35227	Polycomb group RING finger protein 2	81	95	KLVPGLFKDEMKRRR	15	Sequence Analysis	ECO:0000255
798	P23798	Polycomb group RING finger protein 2	81	95	KLVPGLFKDEMKRRR	15	Sequence Analysis	ECO:0000255
799	Q9H4Z3	Phosphorylated CTD-interacting factor 1	109	113	KPRKR	5	Sequence Analysis	ECO:0000255
800	Q9H4Z3	Phosphorylated CTD-interacting factor 1	669	684	QSGRSHSSGSSSSSSS	16	Sequence Analysis	ECO:0000255
801	P59114	Phosphorylated CTD-interacting factor 1	109	113	KSRKR	5	Sequence Analysis	ECO:0000255
802	P59114	Phosphorylated CTD-interacting factor 1	668	686	QSGRSHGSSSSSSSSSSSS	19	Sequence Analysis	ECO:0000255
803	Q53EL6	Programmed cell death protein 4	58	64	KAKRRLR	7	Sequence Analysis	ECO:0000255
804	Q53EL6	Programmed cell death protein 4	241	250	DKLLKDLPEL	10	Sequence Analysis	ECO:0000255
805	Q61823	Programmed cell death protein 4	58	64	KAKRRLR	7	Sequence Analysis	ECO:0000255
806	Q61823	Programmed cell death protein 4	448	454	PSRGRKR	7	Sequence Analysis	ECO:0000255
807	Q5R8S3	Programmed cell death protein 4	58	64	KAKRRLR	7	Sequence Analysis	ECO:0000255
808	Q5R8S3	Programmed cell death protein 4	448	454	PSRGRKR	7	Sequence Analysis	ECO:0000255
809	Q9JID1	Programmed cell death protein 4	58	64	KAKRRLR	7	Sequence Analysis	ECO:0000255
810	Q9JID1	Programmed cell death protein 4	448	454	PSRGRKR	7	Sequence Analysis	ECO:0000255
811	A1YF08	Pancreas/duodenum homeobox protein 1	198	204	RRMKWKK	7	By similarity	ECO:0000250
812	P52945	Pancreas/duodenum homeobox protein 1	197	203	RRMKWKK	7	By similarity	ECO:0000250
813	P70118	Pancreas/duodenum homeobox protein 1	197	203	RRMKWKK	7	By similarity	ECO:0000250
814	P52946	Pancreas/duodenum homeobox protein 1	198	204	RRMKWKK	7
815	A1YG85	Pancreas/duodenum homeobox protein 1	197	203	RRMKWKK	7	By similarity	ECO:0000250
816	A2T756	Pancreas/duodenum homeobox protein 1	197	203	RRMKWKK	7	By similarity	ECO:0000250
817	P52947	Pancreas/duodenum homeobox protein 1	197	203	RRMKWKK	7	By similarity	ECO:0000250
818	O15534	Period circadian protein homolog 1	827	843	APPSRRHHCRSKAKRSR	17	By similarity	ECO:0000250
819	O35973	Period circadian protein homolog 1	824	840	IPPGRRHHCRSKAKRSR	17	Publication	ECO:0000269
820	Q8CHI5	Period circadian protein homolog 1	823	839	IPSGRRHHCRSKAKRSR	17	By similarity	ECO:0000250
821	Q8K3T3	Period circadian protein homolog 1	820	836	VPPGRRHHCRSKAKRSR	17	By similarity	ECO:0000250
822	O15055	Period circadian protein homolog 2	789	805	KKTGKNRKLKSKRVKPR	17	By similarity	ECO:0000250
823	O54943	Period circadian protein homolog 2	778	794	KKTGKNRKLKSKRVKTR	17	Publication	ECO:0000269
824	Q9Z301	Period circadian protein homolog 2	778	794	KKTGKNRKLKSKRVKTR	17	Publication	ECO:0000269
825	Q8K3T2	Period circadian protein homolog 2	773	789	KKTGKNRKLKSKRVKTR	17	By similarity	ECO:0000250
826	P56645	Period circadian protein homolog 3	729	745	TRSAGCRKGKHKRKKLP	17	By similarity	ECO:0000250
827	O70361	Period circadian protein homolog 3	719	735	SRCAGSERQKHKRKKLP	17	By similarity	ECO:0000250
828	Q8CJE2	Period circadian protein homolog 3	720	739	RCAGSERRKHKRKKLPTPVD	20	By similarity	ECO:0000250
829	Q9C0D0	Phosphatase and actin regulator 1	108	129	RRRSKFANLGRIFKPWKWRKKK	22	By similarity	ECO:0000250
830	Q2M3X8	Phosphatase and actin regulator 1	108	129	RRRSKFANLGRIFKPWKWRKKK	22
831	P62024	Phosphatase and actin regulator 1	108	129	RRRSKFANLGRIFKPWKWRKKK	22	By similarity	ECO:0000250
832	Q3MHI4	Phosphorylated adapter RNA export protein	81	84	KRKR	4	By similarity	ECO:0000250
833	Q3MHI4	Phosphorylated adapter RNA export protein	198	201	KRKR	4	By similarity	ECO:0000250
834	Q9H814	Phosphorylated adapter RNA export protein	81	84	KRKR	4	By similarity	ECO:0000250
835	Q9H814	Phosphorylated adapter RNA export protein	198	201	KRKR	4	By similarity	ECO:0000250
836	Q9JJT9	Phosphorylated adapter RNA export protein	71	74	KRKR	4
837	Q9JJT9	Phosphorylated adapter RNA export protein	189	192	KRKR	4
838	Q63068	Phosphorylated adapter RNA export protein	71	74	KRKR	4	By similarity	ECO:0000250
839	Q63068	Phosphorylated adapter RNA export protein	189	192	KRKR	4	By similarity	ECO:0000250
840	Q86YI8	PHD finger protein 13	110	127	RKKTDKLKKKKKRKRRDS	18	Curated	ECO:0000305
841	Q8K2W6	PHD finger protein 13	106	123	RKTTDKLKKKKRRKRRDS	18	By similarity	ECO:0000250
842	Q08DR0	PHD finger protein 6	13	16	RQRK	4	Sequence Analysis	ECO:0000255
843	Q08DR0	PHD finger protein 6	129	133	RKHKK	5	Sequence Analysis	ECO:0000255
844	Q8IWS0	PHD finger protein 6	13	16	RQRK	4	Sequence Analysis	ECO:0000255
845	Q8IWS0	PHD finger protein 6	129	133	RKHKK	5	Sequence Analysis	ECO:0000255
846	Q9D4J7	PHD finger protein 6	13	16	RQRK	4	Sequence Analysis	ECO:0000255
847	Q9D4J7	PHD finger protein 6	129	133	RKHKK	5	Sequence Analysis	ECO:0000255
848	Q5R5Z2	PHD finger protein 6	13	16	RQRK	4	Sequence Analysis	ECO:0000255
849	Q5R5Z2	PHD finger protein 6	129	133	RKHKK	5	Sequence Analysis	ECO:0000255
850	O88907	E3 SUMO-protein ligase PIAS1	56	64	KIKELYRRR	9	Sequence Analysis	ECO:0000255
851	O88907	E3 SUMO-protein ligase PIAS1	368	380	KKPTWVCPVCDKK	13	Sequence Analysis	ECO:0000255
852	O75925	E3 SUMO-protein ligase PIAS1	56	64	KIKELYRRR	9	Sequence Analysis	ECO:0000255
853	O75925	E3 SUMO-protein ligase PIAS1	368	380	KKPTWVCPVCDKK	13	Sequence Analysis	ECO:0000255
854	O75928	E3 SUMO-protein ligase PIAS2	484	492	PPAKRKCIF	9	By similarity	ECO:0000250
855	Q8C5D8	E3 SUMO-protein ligase PIAS2	484	492	PPAKRKCIF	9	Publication	ECO:0000269
856	Q6AZ28	E3 SUMO-protein ligase PIAS2	484	492	PPAKRKCIF	9	By similarity	ECO:0000250
857	P78337	Pituitary homeobox 1	286	290	RLKSK	5	Sequence Analysis	ECO:0000255
858	P70314	Pituitary homeobox 1	287	291	RLKSK	5	Sequence Analysis	ECO:0000255
859	Q99NA7	Pituitary homeobox 1	287	291	RLKSK	5	Sequence Analysis	ECO:0000255
860	Q99697	Pituitary homeobox 2	285	289	RLKAK	5	Sequence Analysis	ECO:0000255
861	P97474	Pituitary homeobox 2	285	289	RLKAK	5	Sequence Analysis	ECO:0000255
862	Q9R0W1	Pituitary homeobox 2	292	296	RLKAK	5	Sequence Analysis	ECO:0000255
863	O75364	Pituitary homeobox 3	268	272	RLKAK	5	Sequence Analysis	ECO:0000255
864	O35160	Pituitary homeobox 3	268	272	RLKAK	5	Sequence Analysis	ECO:0000255
865	P81062	Pituitary homeobox 3	268	272	RLKAK	5	Sequence Analysis	ECO:0000255
866	P42338	Phosphatidylinositol 4,5-bisphosphate 3-kinase catalytic subunit beta isoform	410	418	KVKTKKSTK	9
867	Q6DJT9	Zinc finger protein PLAG1	22	25	KRKR	4
868	Q9QYE0	Zinc finger protein PLAG1	22	25	KRKR	4	By similarity	ECO:0000250
869	Q5U2T6	Zinc finger protein PLAG1	22	25	KRKR	4	By similarity	ECO:0000250
870	O15162	Phospholipid scramblase 1	257	266	GKISKHWTGI	10	Publication	ECO:0000269
871	Q9JJ00	Phospholipid scramblase 1	269	275	SKQWSGF	7	By similarity	ECO:0000250
872	P58195	Phospholipid scramblase 1	274	283	GKISKQWSGF	10	By similarity	ECO:0000250
873	Q12796	Proline-rich nuclear receptor coactivator 1	94	101	PKKRRKKK	8	Publication	ECO:0000269
874	Q63647	Proline-rich nuclear receptor coactivator 1	85	92	PKKRRKKK	8	By similarity	ECO:0000250
875	Q8NEY8	Periphilin-1	103	109	RDGFRRK	7	Sequence Analysis	ECO:0000255
876	Q8K2H1	Periphilin-1	117	123	RDGFRRK	7	By similarity	ECO:0000250
877	Q9BXM0	Periaxin	118	196	KGPRAKVAKLNIQSLSPVKKKKMVPGALGVPADLAPVDVEFSFPKFSRLRRGLKAEAVKGPVPAAPARRRLQLPRLRVR	79	By similarity	ECO:0000250
878	O55103	Periaxin	118	196	KGPRAKVAKLNIQSLAPVKKKKMVTGALGTPADLAPVDVEFSFPKFSRLRRGLKAEAVKGPVPAAPARRRLQLPRLRVR	79
879	A7XW25	Progesterone receptor	183	187	KVLPR	5	Sequence Analysis	ECO:0000255
880	Q9GLW0	Progesterone receptor	193	197	KGPPR	5	Sequence Analysis	ECO:0000255
881	A7XW16	Progesterone receptor	183	187	KVLPR	5	Sequence Analysis	ECO:0000255
882	A7X8C9	Progesterone receptor	183	187	KVLPR	5	Sequence Analysis	ECO:0000255
883	A7X8D2	Progesterone receptor	183	187	KVLPR	5	Sequence Analysis	ECO:0000255
884	A7X8B7	Progesterone receptor	183	187	KVLPR	5	Sequence Analysis	ECO:0000255
885	P06401	Progesterone receptor	183	187	KVLPR	5	Sequence Analysis	ECO:0000255
886	A7X8C2	Progesterone receptor	183	187	KVLPQ	5	Sequence Analysis	ECO:0000255
887	A7X8C4	Progesterone receptor	183	187	KVLPR	5	Sequence Analysis	ECO:0000255
888	Q00175	Progesterone receptor	184	188	KVLPK	5	Sequence Analysis	ECO:0000255
889	A7X8B5	Progesterone receptor	183	187	KVLPR	5	Sequence Analysis	ECO:0000255
890	A7X8B3	Progesterone receptor	183	187	KVLPR	5	Sequence Analysis	ECO:0000255
891	A7X8C7	Progesterone receptor	183	187	KVLPR	5	Sequence Analysis	ECO:0000255
892	A7XW20	Progesterone receptor	183	187	KVLPR	5	Sequence Analysis	ECO:0000255
893	A7X8B9	Progesterone receptor	183	187	KVLPR	5	Sequence Analysis	ECO:0000255
894	P06186	Progesterone receptor	184	188	KVLPR	5	Sequence Analysis	ECO:0000255
895	Q63449	Progesterone receptor	184	188	VLPKA	5	Sequence Analysis	ECO:0000255
896	A7X8D4	Progesterone receptor	183	187	KVLPR	5	Sequence Analysis	ECO:0000255
897	Q96S44	TP53-regulating kinase	78	95	RRRTVQEARALLRCRRAG	18	Sequence Analysis	ECO:0000255
898	Q99PW4	TP53-regulating kinase	69	86	RRRTVQEARALLRCRRAG	18	Sequence Analysis	ECO:0000255
899	P55786	Puromycin-sensitive aminopeptidase	726	730	RRRFK	5	Sequence Analysis	ECO:0000255
900	Q11011	Puromycin-sensitive aminopeptidase	727	731	RRRFK	5	Sequence Analysis	ECO:0000255
901	Q8MJG1	PC4 and SFRS1-interacting protein	146	156	RRGRKRKAEKQ	11	By similarity	ECO:0000250
902	Q66T72	PC4 and SFRS1-interacting protein	146	156	RRGRKRKAEKQ	11	By similarity	ECO:0000250
903	O75475	PC4 and SFRS1-interacting protein	146	156	RRGRKRKAEKQ	11	Publication	ECO:0000269
904	Q99JF8	PC4 and SFRS1-interacting protein	146	156	RRGRKRKAEKQ	11	By similarity	ECO:0000250
905	Q812D1	PC4 and SFRS1-interacting protein	146	156	RRGRKRKAEKQ	11	By similarity	ECO:0000250
906	P58073	Parathyroid hormone-related protein	108	129	TNKVETYKEQPLKTPGKKKKSK	22	By similarity	ECO:0000250
907	P52211	Parathyroid hormone-related protein	108	129	TNKVETYKEQPLKTPGKKKKGK	22	By similarity	ECO:0000250
908	Q9GMB7	Parathyroid hormone-related protein	68	89	TNKLEPYKEQPLKTPGKKKKGK	22	By similarity	ECO:0000250
909	P12272	Parathyroid hormone-related protein	108	129	TNKVETYKEQPLKTPGKKKKGK	22	Publication	ECO:0000269
910	P22858	Parathyroid hormone-related protein	108	129	TNKVETYKEQPLKTPGKKKKGK	22	By similarity	ECO:0000250
911	Q9GLC7	Parathyroid hormone-related protein	108	129	TNKVEPYKEQPLKTPGKKKKGK	22	By similarity	ECO:0000250
912	P13085	Parathyroid hormone-related protein	108	129	TNKVETYKEQPLKTPGKKKKGK	22	By similarity	ECO:0000250
913	Q9GK30	Parathyroid hormone-related protein	98	119	TNKVETYKEQPLKTPGKKKKGK	22	By similarity	ECO:0000250
914	Q9Y3Y4	Pygopus homolog 1	35	41	PDKKKRK	7	Sequence Analysis	ECO:0000255
915	Q9D0P5	Pygopus homolog 1	35	41	PDKKKRK	7	Sequence Analysis	ECO:0000255
916	Q9BRQ0	Pygopus homolog 2	41	47	PEKKRRK	7	Sequence Analysis	ECO:0000255
917	Q5W9D7	Protein quaking	324	330	RVHPYQR	7	By similarity	ECO:0000250
918	Q9GMY1	Protein quaking	324	330	RVHPYQR	7	By similarity	ECO:0000250
919	Q5W9D6	Protein quaking	324	330	RVHPYQR	7	By similarity	ECO:0000250
920	Q7JJZ8	Protein quaking	324	330	RVHPYQR	7	By similarity	ECO:0000250
921	Q96PU8	Protein quaking	324	330	RVHPYQR	7	By similarity	ECO:0000250
922	Q9QYS9	Protein quaking	324	330	RVHPYQR	7
923	Q5W9D5	Protein quaking	324	330	RVHPYQR	7	By similarity	ECO:0000250
924	Q91XU1	Protein quaking	324	330	RVHPYQR	7	By similarity	ECO:0000250
925	Q08DH5	Regulator of G-protein signaling 7-binding protein	242	247	RRRKRR	6	By similarity	ECO:0000250
926	Q6MZT1	Regulator of G-protein signaling 7-binding protein	242	247	RRRKRR	6	By similarity	ECO:0000250
927	Q8BQP9	Regulator of G-protein signaling 7-binding protein	242	247	RRRKRR	6	Publication	ECO:0000269
928	Q5FVH8	Regulator of G-protein signaling 7-binding protein	242	247	RRRKRR	6	By similarity	ECO:0000250
929	Q8R2J9	DNA repair protein RAD51 homolog 3	356	360	RKRSR	5	Sequence Analysis	ECO:0000255
930	O43502	DNA repair protein RAD51 homolog 3	366	370	RKRSR	5	Sequence Analysis	ECO:0000255
931	Q924H5	DNA repair protein RAD51 homolog 3	356	360	RKRSR	5	Sequence Analysis	ECO:0000255
932	P29762	Cellular retinoic acid-binding protein 1	21	31	KALGVNAMLRK	11	By similarity	ECO:0000250
933	P62965	Cellular retinoic acid-binding protein 1	21	31	KALGVNAMLRK	11	By similarity	ECO:0000250
934	P62966	Cellular retinoic acid-binding protein 1	21	31	KALGVNAMLRK	11	By similarity	ECO:0000250
935	Q5PXY7	Cellular retinoic acid-binding protein 2	21	31	KVLGVNVMLRK	11	By similarity	ECO:0000250
936	P29373	Cellular retinoic acid-binding protein 2	21	31	KVLGVNVMLRK	11
937	P22935	Cellular retinoic acid-binding protein 2	21	31	KALGVNMMMRK	11	By similarity	ECO:0000250
938	P51673	Cellular retinoic acid-binding protein 2	21	31	KALGVNMMMRK	11	By similarity	ECO:0000250
939	Q9P0K7	Ankycorbin	270	276	PKKRKAP	7	Curated	ECO:0000305
940	Q9EP71	Ankycorbin	270	276	PKKRKAP	7	By similarity	ECO:0000250
941	Q5U312	Ankycorbin	270	276	PKKRKAP	7	By similarity	ECO:0000250
942	Q7Z5J4	Retinoic acid-induced protein 1	1160	1177	RRRPSEGRLPNCRATKKL	18	Sequence Analysis	ECO:0000255
943	Q7Z5J4	Retinoic acid-induced protein 1	1223	1240	KRKSAFMAPVPTKKRNLV	18	Sequence Analysis	ECO:0000255
944	Q61818	Retinoic acid-induced protein 1	1143	1160	RRRPSESRIPDCRATKKL	18	Sequence Analysis	ECO:0000255
945	Q61818	Retinoic acid-induced protein 1	1206	1223	KRKSAFMAPVPAKKRSLI	18	Sequence Analysis	ECO:0000255
946	Q8IY67	Ribonucleoprotein PTB-binding 1	45	60	RKRLEHTERQFRNRRK	16	Sequence Analysis	ECO:0000255
947	Q9CW46	Ribonucleoprotein PTB-binding 1	45	60	RKRLEHTERQFRNRRK	16	Sequence Analysis	ECO:0000255
948	Q9CW46	Ribonucleoprotein PTB-binding 1	743	746	KRKR	4	Sequence Analysis	ECO:0000255
949	Q5XI28	Ribonucleoprotein PTB-binding 1	45	60	RKRLEHTERQFRNRRK	16	Sequence Analysis	ECO:0000255
950	Q5XI28	Ribonucleoprotein PTB-binding 1	743	746	KRKR	4	Sequence Analysis	ECO:0000255
951	Q8NDT2	Putative RNA-binding protein 15B	593	597	RRKRR	5	Sequence Analysis	ECO:0000255
952	Q6PHZ5	Putative RNA-binding protein 15B	590	594	RRKRR	5	Sequence Analysis	ECO:0000255
953	Q8TDY2	RB1-inducible coiled-coil protein 1	566	569	KPRK	4	Sequence Analysis	ECO:0000255
954	Q9ESK9	RB1-inducible coiled-coil protein 1	565	568	KPRK	4
955	P06400	Retinoblastoma-associated protein	870	876	KPLKKLR	7	Curated	ECO:0000305
956	P13405	Retinoblastoma-associated protein	863	869	KPLKKLR	7	By similarity	ECO:0000250
957	P33568	Retinoblastoma-associated protein	862	868	KPLKKLR	7	By similarity	ECO:0000250
958	P61571	HERV-K_12q14.1 provirus Rec protein	13	20	RRRRHRNR	8	Sequence Analysis	ECO:0000255
959	P61578	HERV-K_10p14 provirus Rec protein	13	20	RRRRHRNR	8	Sequence Analysis	ECO:0000255
960	Q69383	HERV-K_7q22.1 provirus Rec protein	13	20	RRRRHRNR	8	Sequence Analysis	ECO:0000255
961	P61572	HERV-K_19q12 provirus Rec protein	13	20	RRRRHRNR	8	Sequence Analysis	ECO:0000255
962	P61573	HERV-K_6q14.1 provirus Rec protein	13	20	RRRRHRNR	8	Sequence Analysis	ECO:0000255
963	P61574	HERV-K_19p13.11 provirus Rec protein	13	20	RRRRHRNR	8	Sequence Analysis	ECO:0000255
964	P61575	HERV-K_8p23.1 provirus Rec protein	13	20	RRRRHRNR	8	Sequence Analysis	ECO:0000255
965	P61576	HERV-K_5q13.3 provirus Rec protein	13	20	RRRRHCNR	8	Sequence Analysis	ECO:0000255
966	Q01201	Transcription factor RelB	433	438	KRRKKK	6	Sequence Analysis	ECO:0000255
967	Q04863	Transcription factor RelB	387	391	KKRKR	5	Sequence Analysis	ECO:0000255
968	Q04863	Transcription factor RelB	411	416	KRRKKK	6	Sequence Analysis	ECO:0000255
969	Q04864	Proto-oncogene c-Rel	290	295	KAKKQK	6	Sequence Analysis	ECO:0000255
970	P15307	Proto-oncogene c-Rel	291	296	SKKQKT	6	Sequence Analysis	ECO:0000255
971	Q9UBZ9	DNA repair protein REV1	1071	1078	KKRNKKKK	8	Sequence Analysis	ECO:0000255
972	Q920Q2	DNA repair protein REV1	1072	1078	KRNKRKN	7	Sequence Analysis	ECO:0000255
973	Q5R4N7	DNA repair protein REV1	1071	1077	KRNKKKK	7	Sequence Analysis	ECO:0000255
974	P35251	Replication factor C subunit 1	1120	1124	IKKKT	5	Sequence Analysis	ECO:0000255
975	P35601	Replication factor C subunit 1	1104	1108	KKKTR	5	Sequence Analysis	ECO:0000255
976	O00287	Regulatory factor X-associated protein	163	178	KKHRNKMYKDKYKKKK	16	Sequence Analysis	ECO:0000255
977	Q8VCG9	Regulatory factor X-associated protein	123	138	KKHRNKMYKDKYKKKK	16	Sequence Analysis	ECO:0000255
978	P0C7M4	Rhox homeobox family member 2B	186	195	RAKWRRHQRA	10	By similarity	ECO:0000250
979	Q8NHV9	Rhox homeobox family member 1	155	164	RARCRRHQRE	10
980	Q9BQY4	Rhox homeobox family member 2	186	195	RAKWRRHQRA	10	By similarity	ECO:0000250
981	Q5TJF3	E3 ubiquitin-protein ligase RING1	201	204	KRPR	4	Sequence Analysis	ECO:0000255
982	A1YER5	E3 ubiquitin-protein ligase RING1	172	175	KRPR	4	Sequence Analysis	ECO:0000255
983	Q06587	E3 ubiquitin-protein ligase RING1	201	204	KRPR	4	Sequence Analysis	ECO:0000255
984	Q8WMN5	E3 ubiquitin-protein ligase RING1	172	175	KRPR	4	Sequence Analysis	ECO:0000255
985	O35730	E3 ubiquitin-protein ligase RING1	201	204	KRPR	4	By similarity	ECO:0000250
986	A1YFY1	E3 ubiquitin-protein ligase RING1	172	175	KRPR	4	Sequence Analysis	ECO:0000255
987	A2T6X5	E3 ubiquitin-protein ligase RING1	172	175	KRPR	4	Sequence Analysis	ECO:0000255
988	Q6MGB6	E3 ubiquitin-protein ligase RING1	201	204	KRPR	4	By similarity	ECO:0000250
989	D2HS03	RBPJ-interacting and tubulin-associated protein 1	92	108	LTPRKKNKYRLISHTPS	17	By similarity	ECO:0000250
990	Q2HJ75	RBPJ-interacting and tubulin-associated protein 1	92	108	LTPRKKNKYRLISHTPS	17	By similarity	ECO:0000250
991	Q96K30	RBPJ-interacting and tubulin-associated protein 1	92	108	LTPRKKNKYRPISHTPS	17
992	Q9D1H0	RBPJ-interacting and tubulin-associated protein 1	81	97	LTPRKKNKYRLIGHAPS	17	By similarity	ECO:0000250
993	Q2KJ10	RBPJ-interacting and tubulin-associated protein 1	81	97	LTPRKKNKYRLIGHTPS	17	By similarity	ECO:0000250
994	P22626	Heterogeneous nuclear ribonucleoproteins A2/B1	9	15	PLERKKR	7	Sequence Analysis	ECO:0000255
995	O88569	Heterogeneous nuclear ribonucleoproteins A2/B1	9	15	PLERKKR	7	Sequence Analysis	ECO:0000255
996	Q5RBU8	Heterogeneous nuclear ribonucleoproteins A2/B1	9	15	PLERKKR	7	Sequence Analysis	ECO:0000255
997	A7VJC2	Heterogeneous nuclear ribonucleoproteins A2/B1	9	15	PLERKKR	7	Sequence Analysis | By similarity	ECO:0000255|ECO:0000250
998	A6QNR1	Ribosomal RNA processing protein 36 homolog	228	231	RKRR	4	Sequence Analysis	ECO:0000255
999	Q96EU6	Ribosomal RNA processing protein 36 homolog	241	244	RKRR	4	Sequence Analysis	ECO:0000255
1000	Q3UFY0	Ribosomal RNA processing protein 36 homolog	226	229	RKRR	4	Sequence Analysis	ECO:0000255
1001	Q5VWQ0	Round spermatid basic protein 1	252	263	KKIKKKKKKKHR	12	Sequence Analysis	ECO:0000255
1002	Q80T69	Round spermatid basic protein 1	252	263	KKIKKKKKKKHR	12	Sequence Analysis	ECO:0000255
1003	A4K436	Regulator of telomere elongation helicase 1	150	166	KKQESNHMQVHLCRRKV	17	Sequence Analysis	ECO:0000255
1004	A4K436	Regulator of telomere elongation helicase 1	874	880	QRGRRRK	7	Sequence Analysis	ECO:0000255
1005	Q9NZ71	Regulator of telomere elongation helicase 1	151	167	KKQESNHLQIHLCRKKV	17	Sequence Analysis	ECO:0000255
1006	Q9NZ71	Regulator of telomere elongation helicase 1	871	877	PRGGRKK	7	Sequence Analysis	ECO:0000255
1007	Q0VGM9	Regulator of telomere elongation helicase 1	151	167	KKQESNHMQISLCRKKV	17	Sequence Analysis	ECO:0000255
1008	Q0VGM9	Regulator of telomere elongation helicase 1	871	877	QKGGRKK	7	Sequence Analysis	ECO:0000255
1009	Q6H1L8	Regulator of telomere elongation helicase 1	151	167	KKQESNHMQISLCRKKV	17	Sequence Analysis	ECO:0000255
1010	Q6H1L8	Regulator of telomere elongation helicase 1	871	877	QKGGRKK	7	Sequence Analysis	ECO:0000255
1011	Q5RE34	Regulator of telomere elongation helicase 1	152	168	KKQESNHIQIHLCRKKV	17	Sequence Analysis	ECO:0000255
1012	Q5RE34	Regulator of telomere elongation helicase 1	873	879	PRGGRKK	7	Sequence Analysis	ECO:0000255
1013	Q5RJZ1	Regulator of telomere elongation helicase 1	151	167	KKQESNHMQISLCRKKV	17	Sequence Analysis	ECO:0000255
1014	Q5RJZ1	Regulator of telomere elongation helicase 1	871	877	QRGGKKK	7	Sequence Analysis	ECO:0000255
1015	Q9Y2V3	Retinal homeobox protein Rx	329	333	RLKAK	5	Sequence Analysis	ECO:0000255
1016	O35602	Retinal homeobox protein Rx	325	329	RLKAK	5	Sequence Analysis	ECO:0000255
1017	Q9JLT7	Retinal homeobox protein Rx	325	329	RLKAK	5	Sequence Analysis	ECO:0000255
1018	Q9NR83	SLC2A4 regulator	351	354	RKPR	4	Curated	ECO:0000305
1019	Q15424	Scaffold attachment factor B1	599	616	KRSVVSFDKVKEPRKSRD	18	Sequence Analysis	ECO:0000255
1020	D3YXK2	Scaffold attachment factor B1	621	638	KRSVVSFDKVKESRKSRD	18	Sequence Analysis	ECO:0000255
1021	Q5R452	Scaffold attachment factor B1	599	616	KRSVVSFDKVKEPRKSRD	18	Sequence Analysis	ECO:0000255
1022	O88453	Scaffold attachment factor B1	621	638	KRSVVSFDKVKESRKSRD	18	Sequence Analysis	ECO:0000255
1023	Q14151	Scaffold attachment factor B2	713	730	RRQQEQLRYEQERRPGRR	18	Sequence Analysis	ECO:0000255
1024	Q80YR5	Scaffold attachment factor B2	755	772	RRQQEQLRAEQERRALRR	18	Sequence Analysis	ECO:0000255
1025	Q15020	Squamous cell carcinoma antigen recognized by T-cells 3	601	617	RKRARAEKKALKKKKKI	17	Sequence Analysis	ECO:0000255
1026	Q9JLI8	Squamous cell carcinoma antigen recognized by T-cells 3	602	618	RKKVRAEKKALKKKKKT	17
1027	Q5REG1	Squamous cell carcinoma antigen recognized by T-cells 3	619	635	RKRARAEKKALKKKKKI	17	Sequence Analysis	ECO:0000255
1028	Q01826	DNA-binding protein SATB1	20	40	VSDPKGPPAKIARLEQNGSPL	21	Publication	ECO:0000269
1029	Q60611	DNA-binding protein SATB1	20	40	VSDPKGPPAKIARLEQNGSPL	21	By similarity	ECO:0000250
1030	Q96T21	Selenocysteine insertion sequence-binding protein 2	380	387	KNKKKKEK	8	Sequence Analysis	ECO:0000255
1031	Q9QX72	Selenocysteine insertion sequence-binding protein 2	370	380	KKNKKKKEKSK	11	Sequence Analysis	ECO:0000255
1032	P57772	Selenocysteine-specific elongation factor	547	553	ALKKRAR	7	Sequence Analysis	ECO:0000255
1033	Q9JHW4	Selenocysteine-specific elongation factor	534	540	TLKKRSR	7	Sequence Analysis	ECO:0000255
1034	Q9P0U3	Sentrin-specific protease 1	171	177	PKKTQRR	7	Curated	ECO:0000305
1035	Q9P0U3	Sentrin-specific protease 1	574	577	KKRK	4	Sequence Analysis	ECO:0000255
1036	Q9P0U3	Sentrin-specific protease 1	628	634	PYFRKRM	7	Sequence Analysis	ECO:0000255
1037	P59110	Sentrin-specific protease 1	171	177	PKKTQRR	7	By similarity	ECO:0000250
1038	P59110	Sentrin-specific protease 1	570	573	KKRK	4	Sequence Analysis	ECO:0000255
1039	P59110	Sentrin-specific protease 1	624	630	PYFRKRM	7	Sequence Analysis	ECO:0000255
1040	Q5RBB1	Sentrin-specific protease 1	171	177	PKKTQRR	7	By similarity	ECO:0000250
1041	Q5RBB1	Sentrin-specific protease 1	575	578	KKRK	4	Sequence Analysis	ECO:0000255
1042	Q5RBB1	Sentrin-specific protease 1	629	635	PYFRKRM	7	Sequence Analysis	ECO:0000255
1043	Q9HC62	Sentrin-specific protease 2	28	31	KRRR	4	Publication	ECO:0000269
1044	Q9HC62	Sentrin-specific protease 2	46	51	PAKRPR	6	Publication	ECO:0000269
1045	Q91ZX6	Sentrin-specific protease 2	28	31	KRRR	4	Sequence Analysis	ECO:0000255
1046	Q91ZX6	Sentrin-specific protease 2	47	52	PAKRPR	6	Sequence Analysis	ECO:0000255
1047	Q5R7K7	Sentrin-specific protease 2	28	31	KRRR	4	Sequence Analysis	ECO:0000255
1048	Q5R7K7	Sentrin-specific protease 2	46	51	PAKRPR	6	Sequence Analysis	ECO:0000255
1049	Q9EQE1	Sentrin-specific protease 2	28	31	KRRR	4	Sequence Analysis	ECO:0000255
1050	Q9EQE1	Sentrin-specific protease 2	47	52	PAKRPR	6	Sequence Analysis	ECO:0000255
1051	Q9H4L4	Sentrin-specific protease 3	125	128	RRRR	4	Sequence Analysis	ECO:0000255
1052	Q9H4L4	Sentrin-specific protease 3	153	159	RHRGRRR	7	Sequence Analysis	ECO:0000255
1053	Q9EP97	Sentrin-specific protease 3	119	122	RRRR	4	Sequence Analysis	ECO:0000255
1054	Q9EP97	Sentrin-specific protease 3	147	153	RHRGRRR	7	Sequence Analysis	ECO:0000255
1055	Q15637	Splicing factor 1	15	19	KKRKR	5	Sequence Analysis	ECO:0000255
1056	Q64213	Splicing factor 1	15	19	KKRKR	5	Sequence Analysis	ECO:0000255
1057	A7MB74	Serine/threonine-protein kinase Sgk1	131	141	KKAILKKKEEK	11	By similarity	ECO:0000250
1058	O00141	Serine/threonine-protein kinase Sgk1	131	141	KKAILKKKEEK	11	Publication	ECO:0000269
1059	Q4R633	Serine/threonine-protein kinase Sgk1	131	141	KKAILKKKEEK	11	By similarity	ECO:0000250
1060	Q9WVC6	Serine/threonine-protein kinase Sgk1	131	141	KKAILKKKEEK	11	By similarity	ECO:0000250
1061	Q9XT18	Serine/threonine-protein kinase Sgk1	131	141	KKAILKKKEEK	11	By similarity	ECO:0000250
1062	Q06226	Serine/threonine-protein kinase Sgk1	131	141	KKAILKKKEEK	11	By similarity	ECO:0000250
1063	Q9HBY8	Serine/threonine-protein kinase Sgk2	128	138	KKSILKKKEQS	11	By similarity	ECO:0000250
1064	Q9QZS5	Serine/threonine-protein kinase Sgk2	68	78	KKSILKNKEQN	11	By similarity	ECO:0000250
1065	Q8R4U9	Serine/threonine-protein kinase Sgk2	68	77	KKSILKNKEQ	10	By similarity	ECO:0000250
1066	Q96BR1	Serine/threonine-protein kinase Sgk3	195	205	KKIVLNRKEQK	11	By similarity	ECO:0000250
1067	Q9ERE3	Serine/threonine-protein kinase Sgk3	195	205	KKIVLNRKEQK	11	By similarity	ECO:0000250
1068	Q5R7A7	Serine/threonine-protein kinase Sgk3	195	205	KKIVLNRKEQK	11	By similarity	ECO:0000250
1069	Q8R4V0	Serine/threonine-protein kinase Sgk3	195	205	KKIVLNRKEQK	11	By similarity	ECO:0000250
1070	P81133	Single-minded homolog 1	368	387	RKGAKSRLSSSKSKSRTSPY	20	By similarity	ECO:0000250
1071	Q61045	Single-minded homolog 1	368	387	RKGAKSRLSSSKSKSRTSPY	20	By similarity	ECO:0000250
1072	A1YFY6	Single-minded homolog 1	368	387	RKGAKSRLSSSKSKSRTSPY	20	By similarity	ECO:0000250
1073	A2T6X9	Single-minded homolog 1	368	387	RKGAKSRLSSSKSKSRTSPY	20	By similarity	ECO:0000250
1074	Q14190	Single-minded homolog 2	367	386	RKLVKPKNTKMKTKLRTNPY	20	Publication	ECO:0000269
1075	Q61079	Single-minded homolog 2	367	386	RKSAKPKNTKMKTKLRTNPY	20	By similarity	ECO:0000250
1076	Q96EB6	NAD-dependent protein deacetylase sirtuin-1	32	39	PLRKRPRR	8	By similarity	ECO:0000250
1077	Q96EB6	NAD-dependent protein deacetylase sirtuin-1	223	230	IVINILSE	8	By similarity	ECO:0000250
1078	Q923E4	NAD-dependent protein deacetylase sirtuin-1	32	39	LRKRPRRD	8
1079	Q923E4	NAD-dependent protein deacetylase sirtuin-1	223	230	PPKRKKRK	8
1080	Q13309	S-phase kinase-associated protein 2	67	73	RKRLKSK	7	Publication	ECO:0000269
1081	Q9Z0Z3	S-phase kinase-associated protein 2	67	73	RKRVKGK	7	By similarity	ECO:0000250
1082	P38935	DNA-binding protein SMUBP-2	864	868	KKKKK	5	Sequence Analysis	ECO:0000255
1083	Q60560	DNA-binding protein SMUBP-2	860	864	KKKKK	5	Sequence Analysis	ECO:0000255
1084	P40694	DNA-binding protein SMUBP-2	862	866	KKKKK	5	Sequence Analysis	ECO:0000255
1085	Q9EQN5	DNA-binding protein SMUBP-2	857	861	KKKKK	5	Sequence Analysis	ECO:0000255
1086	E1B7X9	SWI/SNF-related matrix-associated actin-dependent regulator of chromatin subfamily A containing DEAD	723	740	RRVKEEVLKQLPPKKDRI	18	Sequence Analysis	ECO:0000255
1087	Q9H4L7	SWI/SNF-related matrix-associated actin-dependent regulator of chromatin subfamily A containing DEAD	721	738	RRVKEEVLKQLPPKKDRI	18	Sequence Analysis	ECO:0000255
1088	Q04692	SWI/SNF-related matrix-associated actin-dependent regulator of chromatin subfamily A containing DEAD	716	733	RRVKEEVLKLLPPKKDRI	18	Sequence Analysis	ECO:0000255
1089	D3Z9Z9	SWI/SNF-related matrix-associated actin-dependent regulator of chromatin subfamily A containing DEAD	719	736	RRVKEEVLKLLPPKKDQI	18	Sequence Analysis	ECO:0000255
1090	Q863B3	Staphylococcal nuclease domain-containing protein 1	321	325	RRLRI	5	Sequence Analysis	ECO:0000255
1091	Q863B3	Staphylococcal nuclease domain-containing protein 1	388	392	KKLRP	5	Sequence Analysis	ECO:0000255
1092	Q7KZF4	Staphylococcal nuclease domain-containing protein 1	321	325	RRLRI	5	Sequence Analysis	ECO:0000255
1093	Q7KZF4	Staphylococcal nuclease domain-containing protein 1	388	392	KKLRP	5	Sequence Analysis	ECO:0000255
1094	Q78PY7	Staphylococcal nuclease domain-containing protein 1	321	325	RRLRI	5	Sequence Analysis	ECO:0000255
1095	Q78PY7	Staphylococcal nuclease domain-containing protein 1	388	392	KKLRP	5	Sequence Analysis	ECO:0000255
1096	Q5REU4	Staphylococcal nuclease domain-containing protein 1	321	325	RRLRI	5	Sequence Analysis	ECO:0000255
1097	Q5REU4	Staphylococcal nuclease domain-containing protein 1	388	392	KKLRP	5	Sequence Analysis	ECO:0000255
1098	Q66X93	Staphylococcal nuclease domain-containing protein 1	320	324	RRLRI	5	Sequence Analysis	ECO:0000255
1099	Q66X93	Staphylococcal nuclease domain-containing protein 1	387	391	KKLRP	5	Sequence Analysis	ECO:0000255
1100	Q9N1Q6	Nuclear autoantigen Sp-100	66	83	KKCSEMWKTIFAKEKGKF	18	Sequence Analysis	ECO:0000255
1101	P23497	Nuclear autoantigen Sp-100	536	553	KRRHRSKVNGLQRGRKKD	18	Sequence Analysis	ECO:0000255
1102	P23497	Nuclear autoantigen Sp-100	568	592	KRWQQRGRKANTRPLKRRRKRGPRI	25	Sequence Analysis	ECO:0000255
1103	P23497	Nuclear autoantigen Sp-100	717	734	KKCSETWKTIFAKEKGKF	18	Sequence Analysis	ECO:0000255
1104	Q9N1Q5	Nuclear autoantigen Sp-100	91	108	KKCSEMWKTIFAKEKGKF	18	Sequence Analysis	ECO:0000255
1105	O35893	Nuclear autoantigen Sp-100	309	326	RRGDTSDTESSIIIRRRK	18	Sequence Analysis	ECO:0000255
1106	Q9N1Q7	Nuclear autoantigen Sp-100	72	89	KKRSEMWKTIFAKEKGKF	18	Sequence Analysis	ECO:0000255
1107	Q9HB58	Sp110 nuclear body protein	281	294	KRCIWSTPKRRHKK	14	Sequence Analysis	ECO:0000255
1108	Q9HB58	Sp110 nuclear body protein	428	444	KKKEKDICSSSKRRFQK	17	Sequence Analysis	ECO:0000255
1109	Q8BVK9	Sp110 nuclear body protein	251	266	KRPNWSNSKRRRQKKK	16	Sequence Analysis	ECO:0000255
1110	Q3KRF1	Sp110 nuclear body protein	279	294	KSCIWSNSKRRRQKKK	16	Sequence Analysis	ECO:0000255
1111	Q13342	Nuclear body protein SP140	495	514	PKRKRRKKRGHGWSRMRMRR	20	Sequence Analysis	ECO:0000255
1112	O75391	Sperm-associated antigen 7	35	51	KKLQEQEKQQKVEFRKR	17	Sequence Analysis	ECO:0000255
1113	O75391	Sperm-associated antigen 7	122	139	RRGEEWDPQKAEEKRKLK	18	Sequence Analysis	ECO:0000255
1114	Q7TNE3	Sperm-associated antigen 7	35	51	KKLQEQDKQQKVEFRKR	17	Sequence Analysis	ECO:0000255
1115	Q7TNE3	Sperm-associated antigen 7	122	139	RHGEEWDPQKAEEKRKLK	18	Sequence Analysis	ECO:0000255
1116	A2VDN5	Spastin	4	11	PGGRGKKK	8	Sequence Analysis	ECO:0000255
1117	A2VDN5	Spastin	307	310	RKKK	4	Sequence Analysis	ECO:0000255
1118	Q9UBP0	Spastin	4	11	PGGRGKKK	8	Sequence Analysis | Publication	ECO:0000255|ECO:0000269
1119	Q9UBP0	Spastin	309	312	RKKK	4	Sequence Analysis | Publication	ECO:0000255|ECO:0000269
1120	Q9QYY8	Spastin	4	11	PAGRRKKK	8	Sequence Analysis	ECO:0000255
1121	Q9QYY8	Spastin	307	310	RKKK	4	Sequence Analysis	ECO:0000255
1122	B2RYN7	Spastin	4	11	PAGRRKKK	8	Sequence Analysis	ECO:0000255
1123	B2RYN7	Spastin	274	277	RKKK	4	Sequence Analysis	ECO:0000255
1124	Q719N1	Spastin	1	8	PGGRGKKK	8	Sequence Analysis	ECO:0000255
1125	Q719N1	Spastin	306	309	RKKK	4	Sequence Analysis	ECO:0000255
1126	A5PJK0	Serpin B10	74	77	KKRK	4	By similarity	ECO:0000250
1127	B0CMB0	Serpin B10	74	77	KKRK	4	By similarity	ECO:0000250
1128	B1MTC3	Serpin B10	74	77	KKRK	4	By similarity	ECO:0000250
1129	P48595	Serpin B10	74	77	KKRK	4
1130	Q8K1K6	Serpin B10	74	77	KKRK	4	By similarity	ECO:0000250
1131	B4USX2	Serpin B10	74	77	KKRK	4	By similarity	ECO:0000250
1132	A9RA96	Serpin B10	74	77	KKRK	4	By similarity	ECO:0000250
1133	Q8K3K4	Serpin B10	74	77	KKRK	4	By similarity	ECO:0000250
1134	B2KI30	Serpin B10	74	77	KKRK	4	By similarity	ECO:0000250
1135	B3RFC3	Serpin B10	74	77	KKRK	4	By similarity	ECO:0000250
1136	Q3T045	Survival of motor neuron-related-splicing factor 30	142	160	KKEMIAQQREYKKKKALKK	19	Sequence Analysis	ECO:0000255
1137	O75940	Survival of motor neuron-related-splicing factor 30	142	160	KKEMIAQQREYKKKKALKK	19	Sequence Analysis	ECO:0000255
1138	Q5R591	Survival of motor neuron-related-splicing factor 30	142	160	KKEMIAQQREYKKKKALKK	19	Sequence Analysis	ECO:0000255
1139	Q8BGT7	Survival of motor neuron-related-splicing factor 30	142	160	KKEMIAQQREYKKKKALKK	19	Sequence Analysis	ECO:0000255
1140	Q4QQU6	Survival of motor neuron-related-splicing factor 30	142	160	KKEMIAQQREYKKKKALKK	19	Sequence Analysis	ECO:0000255
1141	Q9NZQ3	NCK-interacting protein with SH3 domain	175	192	RRAAPTTPPPPVKRRDRE	18	Sequence Analysis	ECO:0000255
1142	Q9ESJ4	NCK-interacting protein with SH3 domain	168	185	RRAAPTTPPPPVKRRDRE	18	Sequence Analysis	ECO:0000255
1143	Q9NS26	Sperm protein associated with the nucleus on the X chromosome A	37	45	PAPKKMKTS	9	Sequence Analysis	ECO:0000255
1144	Q9NS25	Sperm protein associated with the nucleus on the X chromosome B/F	43	51	PAPKKMKTS	9	Sequence Analysis	ECO:0000255
1145	Q9NY87	Sperm protein associated with the nucleus on the X chromosome C	37	45	PAPKKMKTS	9	Sequence Analysis	ECO:0000255
1146	Q9BXN6	Sperm protein associated with the nucleus on the X chromosome D	37	45	PAPKKLKTS	9	Sequence Analysis	ECO:0000255
1147	Q8TAD1	Sperm protein associated with the nucleus on the X chromosome E	37	45	PAPKKLKTS	9	Sequence Analysis	ECO:0000255
1148	Q9UEW8	STE20/SPS1-related proline-alanine-rich protein kinase	360	366	RAKKVRR	7	Sequence Analysis	ECO:0000255
1149	Q9Z1W9	STE20/SPS1-related proline-alanine-rich protein kinase	372	378	RAKKVRR	7	Sequence Analysis	ECO:0000255
1150	O88506	STE20/SPS1-related proline-alanine-rich protein kinase	369	375	RAKKVRR	7	Sequence Analysis	ECO:0000255
1151	P11101	Nuclear transition protein 2	87	95	GKVSKRKAV	9
1152	Q09821	Spermatid nuclear transition protein 4	5	23	RKPREPRTAVTQSTRRIKR	19	Sequence Analysis	ECO:0000255
1153	Q09821	Spermatid nuclear transition protein 4	54	72	RRKIQTSAGQPKKAKKARK	19	Sequence Analysis	ECO:0000255
1154	Q8IWZ8	SURP and G-patch domain-containing protein 1	380	386	KRKRKSR	7	Sequence Analysis	ECO:0000255
1155	Q8CH02	SURP and G-patch domain-containing protein 1	378	384	KRKRKSR	7	Sequence Analysis	ECO:0000255
1156	Q68FU8	SURP and G-patch domain-containing protein 1	379	385	KRKRKSR	7	Sequence Analysis	ECO:0000255
1157	Q8IX01	SURP and G-patch domain-containing protein 2	995	1000	KKKKPK	6	Sequence Analysis	ECO:0000255
1158	Q8CH09	SURP and G-patch domain-containing protein 2	980	985	KKKKPK	6	Sequence Analysis	ECO:0000255
1159	Q0VCY3	Surfeit locus protein 6	45	49	RKKRK	5	Sequence Analysis	ECO:0000255
1160	Q0VCY3	Surfeit locus protein 6	149	153	RKKRK	5	Sequence Analysis	ECO:0000255
1161	O75683	Surfeit locus protein 6	45	49	KKKRK	5	Sequence Analysis	ECO:0000255
1162	O75683	Surfeit locus protein 6	154	158	RKKRK	5	Sequence Analysis	ECO:0000255
1163	P70279	Surfeit locus protein 6	45	49	KKKRK	5	Sequence Analysis	ECO:0000255
1164	P70279	Surfeit locus protein 6	152	156	RKKRK	5	Sequence Analysis	ECO:0000255
1165	Q15431	Synaptonemal complex protein 1	117	120	KKWK	4	Sequence Analysis	ECO:0000255
1166	Q15431	Synaptonemal complex protein 1	679	682	LEEV	4	Sequence Analysis	ECO:0000255
1167	Q15431	Synaptonemal complex protein 1	880	883	KKRK	4	Sequence Analysis	ECO:0000255
1168	Q60563	Synaptonemal complex protein 1	553	556	LGEV	4	Sequence Analysis	ECO:0000255
1169	Q60563	Synaptonemal complex protein 1	753	756	KKRK	4	Sequence Analysis	ECO:0000255
1170	Q62209	Synaptonemal complex protein 1	114	117	KKWK	4	Sequence Analysis	ECO:0000255
1171	Q62209	Synaptonemal complex protein 1	697	700	LGEV	4	Sequence Analysis	ECO:0000255
1172	Q62209	Synaptonemal complex protein 1	898	901	KKRK	4	Sequence Analysis	ECO:0000255
1173	Q03410	Synaptonemal complex protein 1	118	121	KKWK	4	Sequence Analysis	ECO:0000255
1174	Q03410	Synaptonemal complex protein 1	701	704	LGEV	4	Sequence Analysis	ECO:0000255
1175	Q03410	Synaptonemal complex protein 1	902	905	KKRK	4	Sequence Analysis	ECO:0000255
1176	Q3T0E2	Synaptonemal complex protein 3	87	90	KRKR	4	Sequence Analysis	ECO:0000255
1177	Q8IZU3	Synaptonemal complex protein 3	88	91	KRKR	4	Sequence Analysis	ECO:0000255
1178	Q60547	Synaptonemal complex protein 3	86	89	KRKR	4	Sequence Analysis	ECO:0000255
1179	Q4R764	Synaptonemal complex protein 3	88	91	KRKR	4	Sequence Analysis	ECO:0000255
1180	P70281	Synaptonemal complex protein 3	106	109	KRKR	4	Sequence Analysis	ECO:0000255
1181	Q63520	Synaptonemal complex protein 3	109	112	KKKR	4	Sequence Analysis	ECO:0000255
1182	Q92797	Symplekin	345	360	TRKRPRDDSDSTLKKM	16	Sequence Analysis	ECO:0000255
1183	Q80X82	Symplekin	345	360	SRKRPRDDTDSTLKKM	16	Sequence Analysis	ECO:0000255
1184	Q8N9U0	Tandem C2 domains nuclear protein	447	449	RRK	3	Sequence Analysis	ECO:0000255
1185	Q91XT6	Tandem C2 domains nuclear protein	446	448	RRK	3
1186	Q8IZX4	Transcription initiation factor TFIID subunit 1-like	1370	1377	PPKKKRRV	8	Sequence Analysis	ECO:0000255
1187	P21675	Transcription initiation factor TFIID subunit 1	1351	1358	PPKKKRRV	8	Sequence Analysis	ECO:0000255
1188	Q60544	Transcription initiation factor TFIID subunit 1	1346	1353	PPKKKRRV	8	Sequence Analysis	ECO:0000255
1189	Q80UV9	Transcription initiation factor TFIID subunit 1	1372	1379	PPKKKRRV	8	Sequence Analysis	ECO:0000255
1190	A7MAZ4	Transcription initiation factor TFIID subunit 8	294	307	YLRPVKKPKIRRKK	14	Sequence Analysis	ECO:0000255
1191	Q7Z7C8	Transcription initiation factor TFIID subunit 8	294	307	YLRPVKKPKIRRKK	14	Sequence Analysis	ECO:0000255
1192	Q9EQH4	Transcription initiation factor TFIID subunit 8	292	305	YLRPVKKPKIRRKK	14	Sequence Analysis	ECO:0000255
1193	Q9C0C2	182 kDa tankyrase-1-binding protein	1629	1635	PQSRRTR	7	Sequence Analysis	ECO:0000255
1194	Q9C0C2	182 kDa tankyrase-1-binding protein	1723	1729	KLKKKKV	7	Sequence Analysis	ECO:0000255
1195	P58871	182 kDa tankyrase-1-binding protein	1620	1626	PQSRRTR	7	Sequence Analysis	ECO:0000255
1196	P58871	182 kDa tankyrase-1-binding protein	1714	1719	KLKKKK	6	Sequence Analysis	ECO:0000255
1197	Q9UGU0	Transcription factor 20	1254	1268	RRRVRSFISPIPSKR	15	By similarity	ECO:0000250
1198	Q9UGU0	Transcription factor 20	1576	1600	KPKKQRQRRERRKPGAQPRKRKTKQ	25	By similarity	ECO:0000250
1199	Q9UGU0	Transcription factor 20	1785	1792	RFKRRHRS	8	By similarity	ECO:0000250
1200	Q9EPQ8	Transcription factor 20	1282	1295	RRRVRSFISPIPSK	14
1201	Q9EPQ8	Transcription factor 20	1604	1628	KPKKQRQRRERRKPGAQPRKRKTKQ	25
1202	Q9EPQ8	Transcription factor 20	1812	1819	RFKRRHRS	8
1203	P36402	Transcription factor 7	344	348	KKKRR	5	Sequence Analysis	ECO:0000255
1204	Q00417	Transcription factor 7	379	385	KKKRRSR	7	Sequence Analysis	ECO:0000255
1205	O14776	Transcription elongation regulator 1	626	630	KKRKR	5	Sequence Analysis	ECO:0000255
1206	Q8CGF7	Transcription elongation regulator 1	628	632	KKRKR	5	Sequence Analysis	ECO:0000255
1207	A6H7A8	Deoxynucleotidyltransferase terminal-interacting protein 1	164	170	PKKRKGR	7	Sequence Analysis	ECO:0000255
1208	Q9H147	Deoxynucleotidyltransferase terminal-interacting protein 1	164	170	PKKRKGR	7	Sequence Analysis	ECO:0000255
1209	Q99LB0	Deoxynucleotidyltransferase terminal-interacting protein 1	163	169	PKKRKGR	7	Sequence Analysis	ECO:0000255
1210	Q5R595	Deoxynucleotidyltransferase terminal-interacting protein 1	164	170	PKKRKGR	7	Sequence Analysis	ECO:0000255
1211	Q91Y53	Deoxynucleotidyltransferase terminal-interacting protein 1	162	168	PKRGKVG	7	Sequence Analysis	ECO:0000255
1212	Q0VCT3	Telomeric repeat-binding factor 2-interacting protein 1	383	399	KKFGAQNVARRIEFRKK	17	Sequence Analysis	ECO:0000255
1213	Q9NYB0	Telomeric repeat-binding factor 2-interacting protein 1	383	399	KKFGAQNVARRIEFRKK	17	Sequence Analysis	ECO:0000255
1214	Q4R4I0	Telomeric repeat-binding factor 2-interacting protein 1	384	400	KKFGAQNVARRIEFRKK	17	Sequence Analysis	ECO:0000255
1215	Q91VL8	Telomeric repeat-binding factor 2-interacting protein 1	377	393	KKFGAQNVARRIEFRKK	17	Sequence Analysis	ECO:0000255
1216	Q5EAN7	Telomeric repeat-binding factor 2-interacting protein 1	377	393	KKYGAQNVARRIEFRKK	17	Sequence Analysis	ECO:0000255
1217	Q62296	Transcriptional enhancer factor TEF-3	78	94	IKLRTGKTRTRKQVSSH	17	Sequence Analysis	ECO:0000255
1218	O55036	Telomeric repeat-binding factor 1	337	356	KKERRVGTPQSTKKKKESRR	20	Sequence Analysis	ECO:0000255
1219	P54274	Telomeric repeat-binding factor 1	337	356	KKERRVGTPQSTKKKKESRR	20	Sequence Analysis	ECO:0000255
1220	P70371	Telomeric repeat-binding factor 1	313	367	KHRRAPSDFSRNEARTGTLQCETTMERNRRTSGRNRLCVSENQPDTDDKSGRRKR	55	Sequence Analysis	ECO:0000255
1221	Q15554	Telomeric repeat-binding factor 2	371	375	KRPRK	5	Sequence Analysis	ECO:0000255
1222	O35144	Telomeric repeat-binding factor 2	373	377	KRPRK	5	Sequence Analysis	ECO:0000255
1223	Q04206	Transcription factor p65	301	304	KRKR	4	Sequence Analysis	ECO:0000255
1224	Q04207	Transcription factor p65	301	304	KRKR	4	Sequence Analysis	ECO:0000255
1225	Q9HCS4	Transcription factor 7-like 1	421	427	KKKKRKR	7	Sequence Analysis	ECO:0000255
1226	Q9Z1J1	Transcription factor 7-like 1	417	423	KKKKRKR	7	Sequence Analysis	ECO:0000255
1227	Q9NQB0	Transcription factor 7-like 2	425	430	KKKKRK	6	Sequence Analysis	ECO:0000255
1228	Q924A0	Transcription factor 7-like 2	402	408	KKKKRKR	7	Sequence Analysis	ECO:0000255
1229	Q14188	Transcription factor Dp-2	103	118	GDRKRARKFIDSDFSE	16	By similarity	ECO:0000250
1230	Q64163	Transcription factor Dp-2	103	118	SDRKRAREFIDSDFSE	16	Publication	ECO:0000269
1231	P15923	Transcription factor E2-alpha	170	176	PKKVRKV	7	Sequence Analysis	ECO:0000255
1232	P98180	Transcription factor E2-alpha	171	177	SKKVRKV	7	Sequence Analysis	ECO:0000255
1233	P21677	Transcription factor E2-alpha	171	177	PKKVRKV	7	Sequence Analysis	ECO:0000255
1234	Q29RR5	Tuftelin-interacting protein 11	700	705	VKDKFN	6	By similarity	ECO:0000250
1235	A1XD97	Tuftelin-interacting protein 11	700	705	VKDKFN	6	By similarity	ECO:0000250
1236	Q9UBB9	Tuftelin-interacting protein 11	700	705	VKDKFN	6	By similarity	ECO:0000250
1237	A1XD95	Tuftelin-interacting protein 11	700	705	VKDKFN	6	By similarity	ECO:0000250
1238	A1XD94	Tuftelin-interacting protein 11	700	705	VKDKFN	6	By similarity	ECO:0000250
1239	A4UMC6	Tuftelin-interacting protein 11	697	702	IKDKFN	6	By similarity	ECO:0000250
1240	Q9ERA6	Tuftelin-interacting protein 11	701	706	VKDKFN	6
1241	A1XD93	Tuftelin-interacting protein 11	700	705	VKDKFN	6	By similarity	ECO:0000250
1242	Q06AK6	Tuftelin-interacting protein 11	699	704	VKDKFN	6	By similarity	ECO:0000250
1243	Q5R5K8	Tuftelin-interacting protein 11	700	705	VKDKFN	6	By similarity	ECO:0000250
1244	A4UMC5	Tuftelin-interacting protein 11	700	705	VKDKFN	6	By similarity	ECO:0000250
1245	Q5U2Y6	Tuftelin-interacting protein 11	700	705	VKDKFN	6	By similarity	ECO:0000250
1246	Q96FV9	THO complex subunit 1	414	430	RKRTAPEDFLGKGPTKK	17	Publication	ECO:0000269
1247	Q8R3N6	THO complex subunit 1	414	430	RKRAAPEDFLGKGPNKK	17	By similarity	ECO:0000250
1248	B0KWH8	THO complex subunit 2	923	928	KKKKEK	6	Sequence Analysis	ECO:0000255
1249	B1MTK1	THO complex subunit 2	923	928	KKKKEK	6	Sequence Analysis	ECO:0000255
1250	C1FXW9	THO complex subunit 2	923	928	KKKKEK	6	Sequence Analysis	ECO:0000255
1251	Q8NI27	THO complex subunit 2	923	928	KKKKEK	6	Sequence Analysis	ECO:0000255
1252	B1AZI6	THO complex subunit 2	923	928	KKKKEK	6	Sequence Analysis	ECO:0000255
1253	B2KI97	THO complex subunit 2	923	928	KKKKEK	6	Sequence Analysis	ECO:0000255
1254	A4IFQ0	THO complex subunit 5 homolog	7	10	KKRK	4	By similarity	ECO:0000250
1255	Q13769	THO complex subunit 5 homolog	7	10	KKRK	4	By similarity	ECO:0000250
1256	Q8BKT7	THO complex subunit 5 homolog	7	10	KKRK	4
1257	Q68FX7	THO complex subunit 5 homolog	7	10	KKRK	4	By similarity	ECO:0000250
1258	Q9P016	Thymocyte nuclear protein 1	5	10	RKRLAG	6	By similarity	ECO:0000250
1259	Q91YJ3	Thymocyte nuclear protein 1	5	10	RKRQTG	6	By similarity	ECO:0000250
1260	Q6P3E0	Thymocyte nuclear protein 1	5	10	RKRQAG	6	By similarity	ECO:0000250
1261	O15164	Transcription intermediary factor 1-alpha	891	907	KKKTEGLVKLTPIDKRK	17	Sequence Analysis	ECO:0000255
1262	Q64127	Transcription intermediary factor 1-alpha	892	908	KRKSEGLTKLTPIDKRK	17	Sequence Analysis	ECO:0000255
1263	Q9BSI4	TERF1-interacting nuclear factor 2	262	268	PLGRRRV	7	Sequence Analysis	ECO:0000255
1264	Q9QXG9	TERF1-interacting nuclear factor 2	249	255	PLGKRKS	7	Sequence Analysis	ECO:0000255
1265	Q04724	Transducin-like enhancer protein 1	225	228	KKRK	4	Sequence Analysis	ECO:0000255
1266	Q62440	Transducin-like enhancer protein 1	225	228	KKRK	4	Sequence Analysis	ECO:0000255
1267	Q04725	Transducin-like enhancer protein 2	214	217	KQRA	4	Sequence Analysis	ECO:0000255
1268	Q9WVB2	Transducin-like enhancer protein 2	238	242	KQQRA	5	Sequence Analysis	ECO:0000255
1269	Q04726	Transducin-like enhancer protein 3	225	228	KKRK	4	Sequence Analysis	ECO:0000255
1270	Q08122	Transducin-like enhancer protein 3	225	228	KKRK	4	Sequence Analysis	ECO:0000255
1271	Q9JIT3	Transducin-like enhancer protein 3	225	228	KKRK	4	Sequence Analysis	ECO:0000255
1272	Q9WVB3	Transducin-like enhancer protein 6	132	138	PTRRRFL	7	Sequence Analysis	ECO:0000255
1273	Q3SZ36	Transmembrane protein 18	130	138	RRARARPKE	9	By similarity	ECO:0000250
1274	Q96B42	Transmembrane protein 18	130	138	RKEKKRRRK	9
1275	Q3TUD9	Transmembrane protein 18	130	138	RKERRRRRK	9	By similarity	ECO:0000250
1276	Q6DGF8	Transmembrane protein 18	130	138	RKERKRRRK	9	By similarity	ECO:0000250
1277	Q15025	TNFAIP3-interacting protein 1	524	530	QKRKAKA	7	Sequence Analysis	ECO:0000255
1278	Q9WUU8	TNFAIP3-interacting protein 1	537	543	QKRKAKA	7	Sequence Analysis	ECO:0000255
1279	Q17QN2	Target of EGR1 protein 1	335	347	KRRRRRRKEKRRR	13	By similarity	ECO:0000250
1280	Q96GM8	Target of EGR1 protein 1	335	347	KRRRRRRREKRKR	13	Publication	ECO:0000269
1281	Q9D2E2	Target of EGR1 protein 1	336	348	KRRRRRRKDKRKR	13	By similarity	ECO:0000250
1282	Q5RAR6	Target of EGR1 protein 1	335	347	KRRRRRRREKRKM	13	By similarity	ECO:0000250
1283	Q92547	DNA topoisomerase 2-binding protein 1	852	858	PSQQKRK	7	Sequence Analysis	ECO:0000255
1284	Q92547	DNA topoisomerase 2-binding protein 1	1517	1520	KRPR	4	Sequence Analysis	ECO:0000255
1285	Q6ZQF0	DNA topoisomerase 2-binding protein 1	1510	1513	KRPR	4	Sequence Analysis	ECO:0000255
1286	Q96NM4	TOX high mobility group box family member 2	223	252	VHFKISGEKRPSADPGKKAKNPKKKKKKDP	30	By similarity	ECO:0000250
1287	Q76IQ7	TOX high mobility group box family member 2	172	201	AHFKISGEKRPSTDPGKKAKNPKKKKKKDP	30	Publication	ECO:0000269
1288	Q0P5K4	TOX high mobility group box family member 4	213	218	KKRKKK	6	Sequence Analysis	ECO:0000255
1289	O94842	TOX high mobility group box family member 4	213	218	KKRKKK	6	Sequence Analysis	ECO:0000255
1290	Q8BU11	TOX high mobility group box family member 4	213	218	KKRKKK	6	Sequence Analysis	ECO:0000255
1291	Q5R6A9	TOX high mobility group box family member 4	213	218	KKRKKK	6	Sequence Analysis	ECO:0000255
1292	Q99PM1	TOX high mobility group box family member 4	213	218	KKRKKK	6	Sequence Analysis	ECO:0000255
1293	Q66JW3	Thymocyte selection-associated high mobility group box protein TOX	237	256	KRPASDMGKKPKTPKKKKKK	20	Sequence Analysis	ECO:0000255
1294	O94900	Thymocyte selection-associated high mobility group box protein TOX	237	256	KRPASDMGKKPKTPKKKKKK	20	Sequence Analysis	ECO:0000255
1295	P15533	Tripartite motif-containing protein 30A	268	276	TVPQKRKRT	9	Sequence Analysis	ECO:0000255
1296	Q2KI74	Tumor necrosis factor receptor type 1-associated DEATH domain protein	231	244	RKVGRSLQRSCRAL	14	By similarity	ECO:0000250
1297	Q15628	Tumor necrosis factor receptor type 1-associated DEATH domain protein	231	244	RKVGRSLQRGCRAL	14	By similarity	ECO:0000250
1298	Q3U0V2	Tumor necrosis factor receptor type 1-associated DEATH domain protein	229	242	RRVGRSLQRNCRAL	14
1299	Q8IYM9	E3 ubiquitin-protein ligase TRIM22	257	275	KRSESWTLKKPKSVSKKLK	19	Sequence Analysis	ECO:0000255
1300	P19473	Tumor rejection antigen P815A	5	9	KKPDK	5	Sequence Analysis	ECO:0000255
1301	P42681	Tyrosine-protein kinase TXK	68	73	KRKPLP	6	Sequence Analysis	ECO:0000255
1302	O43818	U3 small nucleolar RNA-interacting protein 2	8	40	RKRGKPASGAGAGAGAGKRRRKADSAGDRGKSK	33	Sequence Analysis	ECO:0000255
1303	Q91WM3	U3 small nucleolar RNA-interacting protein 2	8	40	RKRAKPAPGPGAAPVAGKRRRKVDSAADRGKSK	33	Sequence Analysis	ECO:0000255
1304	Q9C0C9	E2/E3 hybrid ubiquitin-protein ligase UBE2O	512	536	RKKSIPLSIKNLKRKHKRKKNKITR	25	Publication	ECO:0000269
1305	A6QR55	Ubiquitin carboxyl-terminal hydrolase 4	767	772	QPQKKK	6	By similarity	ECO:0000250
1306	Q13107	Ubiquitin carboxyl-terminal hydrolase 4	767	772	QPQKKK	6	By similarity	ECO:0000250
1307	P35123	Ubiquitin carboxyl-terminal hydrolase 4	766	771	QPQKKK	6
1308	Q5RCD3	Ubiquitin carboxyl-terminal hydrolase 4	767	772	QPQKKK	6	By similarity	ECO:0000250
1309	B2GUZ1	Ubiquitin carboxyl-terminal hydrolase 4	765	770	QPQKKK	6	By similarity	ECO:0000250
1310	Q2YDN8	Inactive serine/threonine-protein kinase VRK3	47	62	RRKTNTSSETSSKKVK	16	By similarity	ECO:0000250
1311	Q8IV63	Inactive serine/threonine-protein kinase VRK3	49	64	KRGLNSSFETSPKKVK	16	Publication	ECO:0000269
1312	Q8K3G5	Inactive serine/threonine-protein kinase VRK3	49	64	RRDLNSSFETSPKKVK	16	Publication	ECO:0000269
1313	Q9GMA3	Visual system homeobox 1	161	166	KRKKRR	6	Sequence Analysis	ECO:0000255
1314	Q9NZR4	Visual system homeobox 1	161	166	KRKKRR	6	Sequence Analysis	ECO:0000255
1315	Q91V10	Visual system homeobox 1	168	173	KRKKRR	6	Sequence Analysis	ECO:0000255
1316	D2HHP1	Wee1-like protein kinase 2	173	175	KRK	3	By similarity	ECO:0000250
1317	E2RSS3	Wee1-like protein kinase 2	174	176	KRK	3	By similarity	ECO:0000250
1318	P0C1S8	Wee1-like protein kinase 2	173	175	KRK	3	By similarity	ECO:0000250
1319	Q66JT0	Wee1-like protein kinase 2	167	169	KRK	3
1320	A4PES0	Wee1-like protein kinase 2	173	175	KRK	3
1321	Q9NZC7	WW domain-containing oxidoreductase	50	55	GKRKRV	6	By similarity	ECO:0000250
1322	Q91WL8	WW domain-containing oxidoreductase	50	55	GKRKRV	6
1323	Q5R9W5	WW domain-containing oxidoreductase	50	55	GKRKRV	6	By similarity	ECO:0000250
1324	P23025	DNA repair protein complementing XP-A cells	26	47	ASIERKRQRALMLRQARLAARP	22	Sequence Analysis	ECO:0000255
1325	Q64267	DNA repair protein complementing XP-A cells homolog	28	49	ASVERKRQRALMLRQARLAARP	22	Sequence Analysis	ECO:0000255
1326	Q01831	DNA repair protein complementing XP-C cells	390	395	RKKRSK	6	Sequence Analysis	ECO:0000255
1327	P51612	DNA repair protein complementing XP-C cells homolog	388	393	SRQRRK	6	Sequence Analysis	ECO:0000255
1328	Q9QYM7	DNA repair endonuclease XPF	483	488	KRKKRE	6	Sequence Analysis	ECO:0000255
1329	Q92889	DNA repair endonuclease XPF	486	491	KKKKRK	6	Sequence Analysis	ECO:0000255
1330	Q9QZD4	DNA repair endonuclease XPF	487	492	KRKKQE	6	Sequence Analysis	ECO:0000255
1331	Q65Z59	Protein yippee-like 1	99	104	KYKEGK	6	Sequence Analysis	ECO:0000255
1332	O60688	Protein yippee-like 1	99	104	KYKEGK	6	Sequence Analysis	ECO:0000255
1333	Q9ESC7	Protein yippee-like 1	99	104	KYKEGK	6	Sequence Analysis	ECO:0000255
1334	Q02975	Zinc finger protein 354A	170	189	KKQISYLSNPPGITPDKRYK	20
1335	O43829	Zinc finger and BTB domain-containing protein 14	50	66	HRCVLAACSTYFKKLFK	17	Sequence Analysis	ECO:0000255
1336	Q08376	Zinc finger and BTB domain-containing protein 14	50	66	HRCVLAACSTYFKKLFK	17	Sequence Analysis	ECO:0000255
1337	Q7Z2W4	Zinc finger CCCH-type antiviral protein 1	69	76	RARVCRRK	8	By similarity	ECO:0000250
1338	Q3UPF5	Zinc finger CCCH-type antiviral protein 1	69	76	RARVCRRK	8	By similarity	ECO:0000250
1339	Q3UPF5	Zinc finger CCCH-type antiviral protein 1	412	413	KR	2	Sequence Analysis	ECO:0000255
1340	Q8K3Y6	Zinc finger CCCH-type antiviral protein 1	69	76	RARVCRRK	8	Publication	ECO:0000269
1341	Q8K3Y6	Zinc finger CCCH-type antiviral protein 1	405	406	KK	2	Sequence Analysis	ECO:0000255
1342	P31629	Transcription factor HIVEP2	937	943	PKKKRLR	7	Sequence Analysis	ECO:0000255
1343	Q3UHF7	Transcription factor HIVEP2	929	935	PKKKRLR	7	Sequence Analysis	ECO:0000255
1344	Q00900	Human immunodeficiency virus type I enhancer-binding protein 2 homolog	934	940	PKKKRLR	7	Sequence Analysis	ECO:0000255
1345	Q5T1R4	Transcription factor HIVEP3	903	909	PKKKRLR	7	Sequence Analysis	ECO:0000255
1346	A2A884	Transcription factor HIVEP3	885	891	PKKKRLR	7	Sequence Analysis	ECO:0000255
1347	P10925	Zinc finger Y-chromosomal protein 1	372	382	PKQKSKKKKRP	11	Sequence Analysis	ECO:0000255
1348	P20662	Zinc finger Y-chromosomal protein 2	372	382	PKQKSKKKKRP	11	Sequence Analysis	ECO:0000255
1349	Q15326	Zinc finger MYND domain-containing protein 11	394	400	RAKKGRR	7	Sequence Analysis	ECO:0000255
1350	Q8R5C8	Zinc finger MYND domain-containing protein 11	394	400	RAKKGRR	7	Sequence Analysis	ECO:0000255
1351	Q9Y473	Zinc finger protein 175	359	362	RKKP	4	Sequence Analysis	ECO:0000255
1352	Q32LC9	Zinc finger protein 330	3	11	KKKTGARKK	9	Sequence Analysis	ECO:0000255
1353	O70524	Zinc finger protein 330	3	11	KKKTGPRKK	9	Sequence Analysis	ECO:0000255
1354	Q9Y3S2	Zinc finger protein 330	3	11	KKKTGARKK	9	Sequence Analysis	ECO:0000255
1355	Q922H9	Zinc finger protein 330	3	11	KKKTGARKK	9	Sequence Analysis	ECO:0000255
1356	Q5R9D9	Zinc finger protein 330	3	11	KKKTGARKK	9	Sequence Analysis	ECO:0000255
1357	Q6ECI4	Zinc finger protein 470	216	219	KKHK	4	Sequence Analysis	ECO:0000255
1358	Q6ECI4	Zinc finger protein 470	385	388	RHRR	4	Sequence Analysis	ECO:0000255
1359	Q5SXI5	Zinc finger protein 496	575	579	KRRSK	5
1360	Q96CK0	Zinc finger protein 653	107	118	PKKPKRKKRRRR	12	Sequence Analysis	ECO:0000255
1361	Q96CK0	Zinc finger protein 653	445	451	EPEKRRR	7	Sequence Analysis	ECO:0000255
1362	Q24JY4	Zinc finger HIT domain-containing protein 1	38	47	DNFQDDPHAG	10	By similarity	ECO:0000250
1363	O43257	Zinc finger HIT domain-containing protein 1	38	47	DNFQDDPHAG	10
1364	Q8R331	Zinc finger HIT domain-containing protein 1	38	47	DNFQDDPHAG	10	By similarity	ECO:0000250
