# Supplementary material for: Data from comprehensive analysis of nuclear localization signals
Source: Data Brief. 2015 Dec 12;6:200–3. doi: 10.1016/j.dib.2015.11.064 (PMC4707185; doi:10.1016/j.dib.2015.11.064)
Supplement: Supplementary file 3 — Supplementary material [file mmc3.zip › TableS2.xlsx]

## Sheet: TableS2
Table S2. Number of NLSs found in each protein (UniProt ID)
No	UniProt ID	Protein name	Number of NLSs
1	Q14738	Serine/threonine-protein phosphatase 2A 56 kDa regulatory subunit delta isoform	1
2	Q13362	Serine/threonine-protein phosphatase 2A 56 kDa regulatory subunit gamma isoform	1
3	Q9NRA8	Eukaryotic translation initiation factor 4E transporter	1
4	P42684	Abelson tyrosine-protein kinase 2	1
5	Q4JIM5	Abelson tyrosine-protein kinase 2	1
6	P55263	Adenosine kinase	1
7	P42568	Protein AF-9	1
8	Q09666	Neuroblast differentiation-associated protein AHNAK	5
13	O95831	Apoptosis-inducing factor 1, mitochondrial	1
14	Q96IF1	LIM domain-containing protein ajuba	1
15	Q9ULX6	A-kinase anchor protein 8-like	2
17	Q7Z6G8	Ankyrin repeat and sterile alpha motif domain-containing protein 1B	1
18	Q9BZZ5	Apoptosis inhibitor 5	1
19	Q7Z2E3	Aprataxin	1
20	P54259	Atrophin-1	1
21	P54253	Ataxin-1	1
22	Q92560	Ubiquitin carboxyl-terminal hydrolase BAP1	1
23	P54132	Bloom syndrome protein	1
24	O00327	Aryl hydrocarbon receptor nuclear translocator-like protein 1	1
25	Q9WTL8	Aryl hydrocarbon receptor nuclear translocator-like protein 1	1
26	P35226	Polycomb complex protein BMI-1	1
27	P25440	Bromodomain-containing protein 2	1
28	Q9NPI1	Bromodomain-containing protein 7	1
29	Q58F21	Bromodomain testis-specific protein	1
30	O60566	Mitotic checkpoint serine/threonine-protein kinase BUB1 beta	1
31	O43683	Mitotic checkpoint serine/threonine-protein kinase BUB1	1
32	Q8NG31	Protein CASC5	1
33	Q6P1J9	Parafibromin	1
34	P38936	Cyclin-dependent kinase inhibitor 1	1
35	P46527	Cyclin-dependent kinase inhibitor 1B	1
36	P46414	Cyclin-dependent kinase inhibitor 1B	1
37	Q03188	Centromere protein C	4
41	P49454	Centromere protein F	1
42	Q13352	Centromere protein R	1
43	Q71F23	Centromere protein U	2
45	O15516	Circadian locomoter output cycles protein kaput	1
46	O08785	Circadian locomoter output cycles protein kaput	1
47	P10909	Clusterin	2
49	P23528	Cofilin-1	1
50	Q8WYA6	Beta-catenin-like protein 1	1
51	O60716	Catenin delta-1	1
52	P30999	Catenin delta-1	1
53	Q13620	Cullin-4B	1
54	Q14118	Dystroglycan	1
55	Q62165	Dystroglycan	1
56	Q9UER7	Death domain-associated protein 6	2
58	O75398	Deformed epidermal autoregulatory factor 1 homolog	1
59	P35659	Protein DEK	1
60	P60981	Destrin	1
61	Q9H2U1	ATP-dependent RNA helicase DHX36	1
62	Q08211	ATP-dependent RNA helicase A	1
63	O70133	ATP-dependent RNA helicase A	1
64	Q9BTC0	Death-inducer obliterator 1	2
66	P26358	DNA (cytosine-5)-methyltransferase 1	1
67	P13864	DNA (cytosine-5)-methyltransferase 1	1
68	Q9NZJ0	Denticleless protein homolog	1
69	Q92630	Dual specificity tyrosine-phosphorylation-regulated kinase 2	1
70	Q9H8V3	Protein ECT2	2
72	P55199	RNA polymerase II elongation factor ELL	1
73	Q09472	Histone acetyltransferase p300	1
74	Q15303	Receptor tyrosine-protein kinase erbB-4	1
75	Q61527	Receptor tyrosine-protein kinase erbB-4	1
76	P07992	DNA excision repair protein ERCC-1	1
77	P18074	TFIIH basal transcription factor complex helicase XPD subunit	1
78	P19447	TFIIH basal transcription factor complex helicase XPB subunit	1
79	P28715	DNA repair protein complementing XP-G cells	1
80	Q03468	DNA excision repair protein ERCC-6	2
82	Q03112	MDS1 and EVI1 complex locus protein EVI1	1
83	Q01844	RNA-binding protein EWS	1
84	P04117	Fatty acid-binding protein, adipocyte	1
85	O15360	Fanconi anemia group A protein	1
86	Q9BX63	Fanconi anemia group J protein	1
87	P03968	Fibroblast growth factor 1	1
88	P05230	Fibroblast growth factor 1	1
89	Q12778	Forkhead box protein O1	1
90	Q9R1E0	Forkhead box protein O1	1
91	O43524	Forkhead box protein O3	1
92	O15117	FYN-binding protein	2
94	P34947	G protein-coupled receptor kinase 5	1
95	Q9UHL9	General transcription factor II-I repeat domain-containing protein 1	1
96	P78347	General transcription factor II-I	1
97	P51858	Hepatoma-derived growth factor	1
98	Q16665	Hypoxia-inducible factor 1-alpha	1
99	Q61221	Hypoxia-inducible factor 1-alpha	1
100	P20823	Hepatocyte nuclear factor 1-alpha	1
101	P07910	Heterogeneous nuclear ribonucleoproteins C1/C2	1
102	O43390	Heterogeneous nuclear ribonucleoprotein R	1
103	Q7Z5L9	Interferon regulatory factor 2-binding protein 2	1
104	Q28653	Serine/threonine-protein phosphatase 2A 56 kDa regulatory subunit delta isoform	1
105	Q28651	Serine/threonine-protein phosphatase 2A 56 kDa regulatory subunit gamma isoform	1
106	Q9EST3	Eukaryotic translation initiation factor 4E transporter	1
107	P55262	Adenosine kinase	1
108	P55264	Adenosine kinase	1
109	Q64640	Adenosine kinase	1
110	Q8WTP8	Apoptosis-enhancing nuclease	1
111	Q9CZI9	Apoptosis-enhancing nuclease	1
112	Q5REE2	Apoptosis-enhancing nuclease	1
113	B2GUW6	Apoptosis-enhancing nuclease	1
114	A2AM29	Protein AF-9	1
115	Q9Z0X1	Apoptosis-inducing factor 1, mitochondrial	1
116	Q9JM53	Apoptosis-inducing factor 1, mitochondrial	1
117	Q9Z0E3	Autoimmune regulator	1
118	Q91XC0	LIM domain-containing protein ajuba	1
119	Q5U2Z2	LIM domain-containing protein ajuba	1
120	Q5VK71	A-kinase anchor protein 8	1
121	O43823	A-kinase anchor protein 8	1
122	Q9DBR0	A-kinase anchor protein 8	1
123	Q63014	A-kinase anchor protein 8	1
124	Q9H9L7	Akirin-1	1
125	Q99LF1	Akirin-1	1
126	A8YXY8	Akirin-2	1
127	Q53H80	Akirin-2	1
128	B1AXD8	Akirin-2	1
129	Q25C79	Akirin-2	1
130	Q9R0L7	A-kinase anchor protein 8-like	2
132	P0C6S7	Ankyrin repeat and sterile alpha motif domain-containing protein 1B	1
133	O35841	Apoptosis inhibitor 5	1
134	Q5R644	Apoptosis inhibitor 5	1
135	Q7YRZ2	Aprataxin	1
136	P61797	Aprataxin	1
137	Q9BGQ0	Aprataxin	1
138	Q7TQC5	Aprataxin	1
139	Q7YRZ1	Aprataxin	1
140	Q8K4H4	Aprataxin	1
141	Q7Z628	Neuroepithelial cell-transforming gene 1 protein	2
143	Q9Z206	Neuroepithelial cell-transforming gene 1 protein	2
145	O00192	Armadillo repeat protein deleted in velo-cardio-facial syndrome	1
146	P98203	Armadillo repeat protein deleted in velo-cardio-facial syndrome homolog	1
147	P59598	Putative Polycomb group protein ASXL1	1
148	Q76L83	Putative Polycomb group protein ASXL2	1
149	Q8BZ32	Putative Polycomb group protein ASXL2	1
150	O35126	Atrophin-1	1
151	Q5IS70	Atrophin-1	1
152	P54258	Atrophin-1	1
153	P54254	Ataxin-1	1
154	Q63540	Ataxin-1	1
155	A2VDM8	Ubiquitin carboxyl-terminal hydrolase BAP1	1
156	Q99PU7	Ubiquitin carboxyl-terminal hydrolase BAP1	1
157	D3ZHS6	Ubiquitin carboxyl-terminal hydrolase BAP1	1
158	Q5H9F3	BCL-6 corepressor-like protein 1	1
159	O88700	Bloom syndrome protein homolog	1
160	A0MLS5	Aryl hydrocarbon receptor nuclear translocator-like protein 1	1
161	O88529	Aryl hydrocarbon receptor nuclear translocator-like protein 1	1
162	Q91YA9	Aryl hydrocarbon receptor nuclear translocator-like protein 1	1
163	Q5R4T2	Aryl hydrocarbon receptor nuclear translocator-like protein 1	1
164	Q9EPW1	Aryl hydrocarbon receptor nuclear translocator-like protein 1	1
165	Q8WYA1	Aryl hydrocarbon receptor nuclear translocator-like protein 2	1
166	Q2VPD4	Aryl hydrocarbon receptor nuclear translocator-like protein 2	1
167	Q32KX7	Polycomb complex protein BMI-1	1
168	Q9TST0	Polycomb complex protein BMI-1	1
169	P25916	Polycomb complex protein BMI-1	1
170	Q5R8L2	Polycomb complex protein BMI-1	1
171	Q01954	Zinc finger protein basonuclin-1	1
172	O35914	Zinc finger protein basonuclin-1	1
173	O54952	Breast cancer type 1 susceptibility protein homolog	1
174	Q32S26	Bromodomain-containing protein 2	1
175	Q5TJG6	Bromodomain-containing protein 2	1
176	Q7JJ13	Bromodomain-containing protein 2	1
177	Q6MGA9	Bromodomain-containing protein 2	1
178	O88665	Bromodomain-containing protein 7	1
179	Q5R8B0	Bromodomain-containing protein 7	1
180	Q4R8Y1	Bromodomain testis-specific protein	1
181	Q91Y44	Bromodomain testis-specific protein	1
182	D4A7T3	Bromodomain testis-specific protein	1
183	O14981	TATA-binding protein-associated factor 172	1
184	Q9Z1S0	Mitotic checkpoint serine/threonine-protein kinase BUB1 beta	1
185	O08901	Mitotic checkpoint serine/threonine-protein kinase BUB1	1
186	Q2NKU3	Protein BUD31 homolog	1
187	P41223	Protein BUD31 homolog	1
188	Q6PGH1	Protein BUD31 homolog	1
189	O70454	Protein BUD31 homolog	1
190	Q865V6	Macrophage-capping protein	1
191	P40121	Macrophage-capping protein	1
192	P24452	Macrophage-capping protein	1
193	Q6AYC4	Macrophage-capping protein	1
194	Q66JQ7	Protein CASC5	1
195	Q91ZF2	Cathepsin 7	1
196	D3ZZ07	Cathepsin 7	1
197	Q14781	Chromobox protein homolog 2	1
198	P30658	Chromobox protein homolog 2	1
199	Q6T8E9	Cyclin-T1	1
200	Q9QWV9	Cyclin-T1	1
201	P46892	Cyclin-dependent kinase 11B	1
202	Q8JZM7	Parafibromin	1
203	Q4V8C8	Parafibromin	1
204	Q32PH1	Cell division cycle-associated protein 7	1
205	Q9BWT1	Cell division cycle-associated protein 7	1
206	Q9D0M2	Cell division cycle-associated protein 7	1
207	Q4KM91	Cell division cycle-associated protein 7	1
208	O19002	Cyclin-dependent kinase inhibitor 1	1
209	Q6SLL5	Cyclin-dependent kinase inhibitor 1B	1
210	Q60439	Cyclin-dependent kinase inhibitor 1B	1
211	O19001	Cyclin-dependent kinase inhibitor 1B	1
212	P49918	Cyclin-dependent kinase inhibitor 1C	1
213	P46529	Cyclin-dependent kinase inhibitor 1B	1
214	P49919	Cyclin-dependent kinase inhibitor 1C	1
215	P49452	Centromere protein C	4
219	P49453	Centromere protein C	2
221	Q9CQ82	Centromere protein R	1
222	Q5U1Z7	Centromere protein R	1
223	Q2KIW5	Centromere protein U	1
224	Q8C4M7	Centromere protein U	2
226	Q4V8G7	Centromere protein U	2
228	Q9UFW8	CGG triplet repeat-binding protein 1	1
229	Q8BHG9	CGG triplet repeat-binding protein 1	1
230	Q86X95	Corepressor interacting with RBPJ 1	2
232	Q5U2T8	Corepressor interacting with RBPJ 1	2
234	Q9DA19	Corepressor interacting with RBPJ 1	2
236	P22518	Dual specificity protein kinase CLK1	1
237	Q91YB0	Circadian locomoter output cycles protein kaput	1
238	Q5RAK8	Circadian locomoter output cycles protein kaput	1
239	Q9WVS9	Circadian locomoter output cycles protein kaput	1
240	Q91YB2	Circadian locomoter output cycles protein kaput	1
241	Q91YA8	Circadian locomoter output cycles protein kaput	1
242	P17697	Clusterin	2
244	P25473	Clusterin	2
246	Q29482	Clusterin	2
248	Q29549	Clusterin	2
250	Q06890	Clusterin	2
252	Q9XSC5	Clusterin	2
254	P05371	Clusterin	2
256	Q9Y6Y1	Calmodulin-binding transcription activator 1	1
257	A2A891	Calmodulin-binding transcription activator 1	1
258	O94983	Calmodulin-binding transcription activator 2	1
259	Q80Y50	Calmodulin-binding transcription activator 2	1
260	Q5E9F7	Cofilin-1	1
261	Q4R5C0	Cofilin-1	1
262	P18760	Cofilin-1	1
263	P10668	Cofilin-1	1
264	P45592	Cofilin-1	1
265	Q6B7M7	Cofilin-1	1
266	Q148F1	Cofilin-2	1
267	Q9Y281	Cofilin-2	1
268	P45591	Cofilin-2	1
269	Q5G6V9	Cofilin-2	1
270	Q10569	Cleavage and polyadenylation specificity factor subunit 1	1
271	Q10570	Cleavage and polyadenylation specificity factor subunit 1	1
272	P63154	Crooked neck-like protein 1	1
273	P63155	Crooked neck-like protein 1	1
274	Q3MHY1	Cysteine and glycine-rich protein 1	1
275	P21291	Cysteine and glycine-rich protein 1	1
276	P97315	Cysteine and glycine-rich protein 1	1
277	Q5RCT4	Cysteine and glycine-rich protein 1	1
278	P47875	Cysteine and glycine-rich protein 1	1
279	Q32LE9	Cysteine and glycine-rich protein 2	1
280	Q16527	Cysteine and glycine-rich protein 2	1
281	P97314	Cysteine and glycine-rich protein 2	1
282	Q62908	Cysteine and glycine-rich protein 2	1
283	Q4U0T9	Cysteine and glycine-rich protein 3	1
284	P50461	Cysteine and glycine-rich protein 3	1
285	P50462	Cysteine and glycine-rich protein 3	1
286	P50463	Cysteine and glycine-rich protein 3	1
287	O62703	Beta-catenin-like protein 1	1
288	Q9CWL8	Beta-catenin-like protein 1	1
289	Q4V8K2	Beta-catenin-like protein 1	1
290	A2A432	Cullin-4B	1
291	Q32LB3	CXXC-type zinc finger protein 5	1
292	Q7LFL8	CXXC-type zinc finger protein 5	1
293	Q91WA4	CXXC-type zinc finger protein 5	1
294	Q5R7N4	CXXC-type zinc finger protein 5	1
295	Q5XIQ3	CXXC-type zinc finger protein 5	1
296	O18738	Dystroglycan	1
297	Q9TSZ6	Dystroglycan	1
298	Q28685	Dystroglycan	1
299	Q5TJE1	Death domain-associated protein 6	2
301	O18805	Death domain-associated protein 6	2
303	O35613	Death domain-associated protein 6	2
305	Q8VIB2	Death domain-associated protein 6	2
307	Q2TBP1	ATP-dependent RNA helicase DDX25	1
308	Q9UHL0	ATP-dependent RNA helicase DDX25	1
309	Q9QY15	ATP-dependent RNA helicase DDX25	1
310	Q9QY16	ATP-dependent RNA helicase DDX25	1
311	A1A4H6	Probable ATP-dependent RNA helicase DDX27	1
312	Q96GQ7	Probable ATP-dependent RNA helicase DDX27	1
313	Q921N6	Probable ATP-dependent RNA helicase DDX27	1
314	Q9NUL7	Probable ATP-dependent RNA helicase DDX28	1
315	Q4R4T6	Probable ATP-dependent RNA helicase DDX28	1
316	Q9CWT6	Probable ATP-dependent RNA helicase DDX28	1
317	Q9Z1T5	Deformed epidermal autoregulatory factor 1 homolog	1
318	O77562	Deformed epidermal autoregulatory factor 1 homolog	1
319	O88450	Deformed epidermal autoregulatory factor 1 homolog	1
320	Q8WXF8	DNA-binding death effector domain-containing protein 2	1
321	Q8QZV0	DNA-binding death effector domain-containing protein 2	1
322	Q7TNV0	Protein DEK	1
323	Q6AXS3	Protein DEK	1
324	Q5E9D5	Destrin	1
325	Q9R0P5	Destrin	1
326	P60982	Destrin	1
327	Q7M0E3	Destrin	1
328	Q8VHK9	ATP-dependent RNA helicase DHX36	1
329	Q28141	ATP-dependent RNA helicase A	1
330	Q5R874	ATP-dependent RNA helicase A	1
331	Q8C9B9	Death-inducer obliterator 1	2
333	Q24K09	DNA (cytosine-5)-methyltransferase 1	1
334	Q9Z330	DNA (cytosine-5)-methyltransferase 1	1
335	Q13609	Deoxyribonuclease gamma	1
336	O55070	Deoxyribonuclease gamma	1
337	O89107	Deoxyribonuclease gamma	1
338	P28339	DNA polymerase delta catalytic subunit	1
339	P28340	DNA polymerase delta catalytic subunit	1
340	P97283	DNA polymerase delta catalytic subunit	1
341	P52431	DNA polymerase delta catalytic subunit	1
342	O54747	DNA polymerase delta catalytic subunit	1
343	Q3TLR7	Denticleless protein homolog	1
344	Q16690	Dual specificity protein phosphatase 5	1
345	O54838	Dual specificity protein phosphatase 5	1
346	Q5U4C9	Dual specificity tyrosine-phosphorylation-regulated kinase 2	1
347	Q07139	Protein ECT2	2
349	Q58CY2	Probable RNA-binding protein EIF1AD	2
351	Q8N9N8	Probable RNA-binding protein EIF1AD	2
353	Q4R354	Probable RNA-binding protein EIF1AD	2
355	Q3THJ3	Probable RNA-binding protein EIF1AD	2
357	Q5RD29	Probable RNA-binding protein EIF1AD	2
359	Q5RKI6	Probable RNA-binding protein EIF1AD	2
361	B2RWS6	Histone acetyltransferase p300	1
362	Q62956	Receptor tyrosine-protein kinase erbB-4	1
363	Q1LZ75	DNA excision repair protein ERCC-1	1
364	P07903	DNA excision repair protein ERCC-1	1
365	A6QLJ0	TFIIH basal transcription factor complex helicase XPD subunit	1
366	Q60452	TFIIH basal transcription factor complex helicase XPD subunit	1
367	Q1RMT1	TFIIH basal transcription factor complex helicase XPB subunit	1
368	Q60HG1	TFIIH basal transcription factor complex helicase XPB subunit	1
369	P49135	TFIIH basal transcription factor complex helicase XPB subunit	1
370	Q5RA62	TFIIH basal transcription factor complex helicase XPB subunit	1
371	Q4G005	TFIIH basal transcription factor complex helicase XPB subunit	1
372	P35689	DNA repair protein complementing XP-G cells homolog	1
373	P61579	HERV-K_11q22.1 provirus Rec protein	1
374	Q8N693	Homeobox protein ESX1	1
375	P14404	MDS1 and EVI1 complex locus protein EVI1	1
376	Q61545	RNA-binding protein EWS	1
377	Q92800	Histone-lysine N-methyltransferase EZH1	1
378	P70351	Histone-lysine N-methyltransferase EZH1	1
379	Q5RDS6	Histone-lysine N-methyltransferase EZH1	1
380	Q2KJJ9	Fructose-1,6-bisphosphatase isozyme 2	1
381	O00757	Fructose-1,6-bisphosphatase isozyme 2	1
382	P70695	Fructose-1,6-bisphosphatase isozyme 2	1
383	Q9N0J6	Fructose-1,6-bisphosphatase isozyme 2	1
384	Q9Z1N1	Fructose-1,6-bisphosphatase isozyme 2	1
385	Q14320	Protein FAM50A	1
386	Q9WV03	Protein FAM50A	1
387	Q6NSI3	Protein FAM53A	1
388	P48035	Fatty acid-binding protein, adipocyte	1
389	A6YLM6	Fatty acid-binding protein, adipocyte	1
390	P15090	Fatty acid-binding protein, adipocyte	1
391	O97788	Fatty acid-binding protein, adipocyte	1
392	P70623	Fatty acid-binding protein, adipocyte	1
393	Q99P60	Fatty acid-binding protein, adipocyte	1
394	Q9JL70	Fanconi anemia group A protein homolog	1
395	Q5SXJ3	Fanconi anemia group J protein homolog	1
396	Q14517	Protocadherin Fat 1	1
397	Q2KHT6	F-box only protein 32	1
398	Q969P5	F-box only protein 32	1
399	Q9CPU7	F-box only protein 32	1
400	Q1A730	F-box only protein 32	1
401	Q91Z62	F-box only protein 32	1
402	Q8WW38	Zinc finger protein ZFPM2	1
403	Q8CCH7	Zinc finger protein ZFPM2	1
404	Q9Y261	Hepatocyte nuclear factor 3-beta	1
405	P35583	Hepatocyte nuclear factor 3-beta	1
406	P32182	Hepatocyte nuclear factor 3-beta	1
407	E1BPQ1	Forkhead box protein O1	1
408	A4L7N3	Forkhead box protein O1	1
409	G3V7R4	Forkhead box protein O1	1
410	Q810W5	Forkhead box protein O1	1
411	Q9WVH4	Forkhead box protein O3	1
412	Q14331	Protein FRG1	1
413	P97376	Protein FRG1	1
414	O35601	FYN-binding protein	2
416	A1A4P4	Growth arrest and DNA damage-inducible proteins-interacting protein 1	1
417	Q8SPE7	Growth arrest and DNA damage-inducible proteins-interacting protein 1	1
418	Q8TAE8	Growth arrest and DNA damage-inducible proteins-interacting protein 1	1
419	Q9CR59	Growth arrest and DNA damage-inducible proteins-interacting protein 1	1
420	Q5XJW2	Growth arrest and DNA damage-inducible proteins-interacting protein 1	1
421	Q2HJ44	Poly(A) RNA polymerase GLD2	1
422	Q6PIY7	Poly(A) RNA polymerase GLD2	1
423	Q91YI6	Poly(A) RNA polymerase GLD2	1
424	Q5U315	Poly(A) RNA polymerase GLD2	1
425	Q96IK5	Germ cell-less protein-like 1	2
427	Q920G9	Germ cell-less protein-like 1	2
429	Q8NEA9	Putative germ cell-less protein-like 1-like	2
431	Q99N64	Putative germ cell-less protein-like 1-like	1
432	P43249	G protein-coupled receptor kinase 5	1
433	Q8VEB1	G protein-coupled receptor kinase 5	1
434	Q62833	G protein-coupled receptor kinase 5	1
435	Q9JI57	General transcription factor II-I repeat domain-containing protein 1	1
436	A7MB80	General transcription factor II-I	1
437	Q9ESZ8	General transcription factor II-I	1
438	Q5U2Y1	General transcription factor II-I	1
439	Q3HNG7	Histone H1oo	1
440	Q8IZA3	Histone H1oo	1
441	Q8VIK3	Histone H1oo	1
442	Q9XSK7	Hepatoma-derived growth factor	1
443	P51859	Hepatoma-derived growth factor	1
444	Q8VHK7	Hepatoma-derived growth factor	1
445	Q9Y3E1	Hepatoma-derived growth factor-related protein 3	1
446	Q9JMG7	Hepatoma-derived growth factor-related protein 3	1
447	Q923W4	Hepatoma-derived growth factor-related protein 3	1
448	Q0PGG7	Hypoxia-inducible factor 1-alpha	1
449	Q9XTA5	Hypoxia-inducible factor 1-alpha	1
450	Q309Z6	Hypoxia-inducible factor 1-alpha	1
451	O35800	Hypoxia-inducible factor 1-alpha	1
452	P22361	Hepatocyte nuclear factor 1-alpha	1
453	P15257	Hepatocyte nuclear factor 1-alpha	1
454	Q9Z204	Heterogeneous nuclear ribonucleoproteins C1/C2	1
455	Q5RA82	Heterogeneous nuclear ribonucleoprotein C	1
456	O77768	Heterogeneous nuclear ribonucleoprotein C	1
457	Q8IX15	Homeobox and leucine zipper protein Homez	1
458	Q80W88	Homeobox and leucine zipper protein Homez	1
459	Q8K3E9	Homeobox and leucine zipper protein Homez	1
460	Q2KIY6	HORMA domain-containing protein 1	1
461	E2RSQ2	HORMA domain-containing protein 1	1
462	Q86X24	HORMA domain-containing protein 1	1
463	Q4R8B9	HORMA domain-containing protein 1	1
464	Q9D5T7	HORMA domain-containing protein 1	1
465	E2IUK4	HORMA domain-containing protein 1	1
466	D3ZWE7	HORMA domain-containing protein 1	1
467	Q03933	Heat shock factor protein 2	2
469	Q61286	Transcription factor 12	1
470	Q16666	Gamma-interferon-inducible protein 16	4
474	Q5RD14	Gamma-interferon-inducible protein 16	4
478	P15092	Interferon-activable protein 204	1
479	Q921C6	Interferon-induced protein 75	1
480	Q9BE45	NF-kappa-B inhibitor zeta	1
481	Q9BYH8	NF-kappa-B inhibitor zeta	1
482	Q9EST8	NF-kappa-B inhibitor zeta	1
483	P52292	Importin subunit alpha-1	1
484	P52293	Importin subunit alpha-1	1
485	O00629	Importin subunit alpha-3	1
486	O35343	Importin subunit alpha-3	1
487	O00505	Importin subunit alpha-4	1
488	O35344	Importin subunit alpha-4	1
489	A2VE08	Importin subunit alpha-5	1
490	P52294	Importin subunit alpha-5	1
491	Q60960	Importin subunit alpha-5	1
492	Q5R909	Importin subunit alpha-5	1
493	P83953	Importin subunit alpha-5	1
494	O15131	Importin subunit alpha-6	1
495	Q56R16	Importin subunit alpha-6	1
496	Q0V7M0	Importin subunit alpha-7	1
497	O60684	Importin subunit alpha-7	1
498	O35345	Importin subunit alpha-7	1
499	Q5RBV0	Importin subunit alpha-7	1
500	Q0VD86	Protein INCA1	1
501	Q6PKN7	Protein INCA1	1
502	Q8NFU5	Inositol polyphosphate multikinase	1
503	Q7TT16	Inositol polyphosphate multikinase	1
504	Q99NI4	Inositol polyphosphate multikinase	1
505	Q58DJ0	Interferon regulatory factor 5	1
506	Q13568	Interferon regulatory factor 5	1
507	P56477	Interferon regulatory factor 5	1
508	O14713	Integrin beta-1-binding protein 1	1
509	O35671	Integrin beta-1-binding protein 1	1
510	Q3ZBM4	Integrin beta-1-binding protein 1	1
511	Q5R5S7	Integrin beta-1-binding protein 1	1
512	Q92833	Protein Jumonji	1
513	Q62315	Protein Jumonji	1
514	Q86T24	Transcriptional regulator Kaiso	1
515	Q8BN78	Transcriptional regulator Kaiso	1
516	Q86Y91	Kinesin-like protein KIF18B	1
517	Q6PFD6	Kinesin-like protein KIF18B	1
518	Q4KLL9	Kinesin-like protein KIF18B	1
519	Q02241	Kinesin-like protein KIF23	1
520	E9Q5G3	Kinesin-like protein KIF23	1
521	P70096	Kinesin-like protein KIF2C	1
522	Q99661	Kinesin-like protein KIF2C	1
523	O95239	Chromosome-associated kinesin KIF4A	1
524	Q2VIQ3	Chromosome-associated kinesin KIF4B	1
525	O75840	Krueppel-like factor 7	1
526	Q99JB0	Krueppel-like factor 7	1
527	Q9UBS0	Ribosomal protein S6 kinase beta-2	1
528	Q9Z1M4	Ribosomal protein S6 kinase beta-2	1
529	P42166	Lamina-associated polypeptide 2, isoform alpha	1
530	Q61033	Lamina-associated polypeptide 2, isoforms alpha/zeta	1
531	Q9BRS8	La-related protein 6	1
532	Q8BN59	La-related protein 6	1
533	Q96JN0	Ligand-dependent corepressor	1
534	Q6ZPI3	Ligand-dependent corepressor	1
535	P50458	LIM/homeobox protein Lhx2	1
536	Q9Z0S2	LIM/homeobox protein Lhx2	1
537	P36198	LIM/homeobox protein Lhx2	1
538	P02545	Prelamin-A/C	1
539	P48678	Prelamin-A/C	1
540	Q3ZD69	Prelamin-A/C	1
541	P48679	Prelamin-A/C	1
542	P20700	Lamin-B1	1
543	P14733	Lamin-B1	1
544	P70615	Lamin-B1	1
545	Q03252	Lamin-B2	1
546	P21619	Lamin-B2	1
547	Q14693	Phosphatidate phosphatase LPIN1	1
548	Q91ZP3	Phosphatidate phosphatase LPIN1	1
549	Q92539	Phosphatidate phosphatase LPIN2	1
550	Q99PI5	Phosphatidate phosphatase LPIN2	1
551	Q9BQK8	Phosphatidate phosphatase LPIN3	1
552	Q99PI4	Phosphatidate phosphatase LPIN3	1
553	Q7TNN8	Phosphatidate phosphatase LPIN3	1
554	Q5T3J3	Ligand-dependent nuclear receptor-interacting factor 1	2
556	Q8CDD9	Ligand-dependent nuclear receptor-interacting factor 1	1
557	Q05195	Max dimerization protein 1	1
558	P50538	Max dimerization protein 1	1
559	P43243	Matrin-3	1
560	Q8K310	Matrin-3	1
561	P43244	Matrin-3	1
562	P61244	Protein max	1
563	Q9UIS9	Methyl-CpG-binding domain protein 1	1
564	Q9Z2E2	Methyl-CpG-binding domain protein 1	1
565	Q6VMQ6	Activating transcription factor 7-interacting protein 1	1
566	Q7TT18	Activating transcription factor 7-interacting protein 1	1
567	O43148	mRNA cap guanine-N7 methyltransferase	1
568	Q4R7K1	mRNA cap guanine-N7 methyltransferase	1
569	Q9D0L8	mRNA cap guanine-N7 methyltransferase	1
570	Q5U2U7	mRNA cap guanine-N7 methyltransferase	1
571	Q96EZ8	Microspherule protein 1	1
572	Q99L90	Microspherule protein 1	1
573	P56950	E3 ubiquitin-protein ligase Mdm2	1
574	Q7YRZ8	E3 ubiquitin-protein ligase Mdm2	1
575	P56951	E3 ubiquitin-protein ligase Mdm2	1
576	Q00987	E3 ubiquitin-protein ligase Mdm2	1
577	Q60524	E3 ubiquitin-protein ligase Mdm2	1
578	P23804	E3 ubiquitin-protein ligase Mdm2	1
579	Q2HJ21	Protein Mdm4	1
580	O15151	Protein Mdm4	1
581	O35618	Protein Mdm4	1
582	Q5XIN1	Protein Mdm4	1
583	Q96RN5	Mediator of RNA polymerase II transcription subunit 15	1
584	Q924H2	Mediator of RNA polymerase II transcription subunit 15	1
585	O15553	Pyrin	1
586	F1MF74	Protein-methionine sulfoxide oxidase MICAL2	1
587	O94851	Protein-methionine sulfoxide oxidase MICAL2	1
588	Q8BML1	Protein-methionine sulfoxide oxidase MICAL2	1
589	D4A1F2	Protein-methionine sulfoxide oxidase MICAL2	1
590	Q7RTP6	Protein-methionine sulfoxide oxidase MICAL3	1
591	Q9HBH9	MAP kinase-interacting serine/threonine-protein kinase 2	1
592	Q8CDB0	MAP kinase-interacting serine/threonine-protein kinase 2	1
593	Q5U2N4	MAP kinase-interacting serine/threonine-protein kinase 2	1
594	P41218	Myeloid cell nuclear differentiation antigen	1
595	Q8SPH9	Myeloid cell nuclear differentiation antigen	1
596	Q9UBU8	Mortality factor 4-like protein 1	1
597	P60762	Mortality factor 4-like protein 1	1
598	Q5NVP9	Mortality factor 4-like protein 1	1
599	Q99547	M-phase phosphoprotein 6	1
600	Q9D1Q1	M-phase phosphoprotein 6	1
601	Q9Y2G1	Myelin regulatory factor	2
603	Q3UR85	Myelin regulatory factor	2
605	Q32KU9	Musculoskeletal embryonic nuclear protein 1	1
606	Q8IVN3	Musculoskeletal embryonic nuclear protein 1	1
607	Q99JI1	Musculoskeletal embryonic nuclear protein 1	1
608	Q80XX4	Musculoskeletal embryonic nuclear protein 1	1
609	Q14872	Metal regulatory transcription factor 1	1
610	Q07243	Metal regulatory transcription factor 1	1
611	O60682	Musculin	1
612	O88940	Musculin	1
613	P10244	Myb-related protein B	1
614	Q3B7N9	Myoneurin	2
616	Q9NPC7	Myoneurin	2
618	Q99MD8	Myoneurin	2
620	Q5R5N5	Myoneurin	2
622	Q86VE0	Myb-related transcription factor, partner of profilin	3
625	Q8R4U1	Myb-related transcription factor, partner of profilin	3
628	Q2T9P4	Nuclear autoantigenic sperm protein	1
629	P49321	Nuclear autoantigenic sperm protein	1
630	Q99MD9	Nuclear autoantigenic sperm protein	1
631	P27123	Nuclear autoantigenic sperm protein	1
632	Q66HD3	Nuclear autoantigenic sperm protein	1
633	O60934	Nibrin	1
634	Q9R207	Nibrin	1
635	Q5RCV3	Nibrin	1
636	Q9JIL9	Nibrin	1
637	Q01658	Protein Dr1	1
638	Q5XI68	Protein Dr1	1
639	Q91WV0	Protein Dr1	1
640	Q09161	Nuclear cap-binding protein subunit 1	1
641	Q3UYV9	Nuclear cap-binding protein subunit 1	1
642	Q56A27	Nuclear cap-binding protein subunit 1	1
643	Q13562	Neurogenic differentiation factor 1	1
644	Q60430	Neurogenic differentiation factor 1	1
645	Q60867	Neurogenic differentiation factor 1	1
646	Q64289	Neurogenic differentiation factor 1	1
647	Q15784	Neurogenic differentiation factor 2	1
648	Q63689	Neurogenic differentiation factor 2	1
649	Q62414	Neurogenic differentiation factor 2	1
650	Q08DI0	Neurogenic differentiation factor 6	1
651	Q4R5G6	Neurogenic differentiation factor 6	1
652	Q96NK8	Neurogenic differentiation factor 6	1
653	P48986	Neurogenic differentiation factor 6	1
654	A5D7E9	Nuclear factor erythroid 2-related factor 1	1
655	Q61985	Nuclear factor erythroid 2-related factor 1	1
656	Q5RA25	Nuclear factor erythroid 2-related factor 1	1
657	P98201	Nuclear factor of activated T-cells, cytoplasmic 1	2
659	O95644	Nuclear factor of activated T-cells, cytoplasmic 1	2
661	O88942	Nuclear factor of activated T-cells, cytoplasmic 1	2
663	O77638	Nuclear factor of activated T-cells, cytoplasmic 1	2
665	Q13469	Nuclear factor of activated T-cells, cytoplasmic 2	2
667	Q60591	Nuclear factor of activated T-cells, cytoplasmic 2	1
668	Q12968	Nuclear factor of activated T-cells, cytoplasmic 3	2
670	P97305	Nuclear factor of activated T-cells, cytoplasmic 3	2
672	Q14934	Nuclear factor of activated T-cells, cytoplasmic 4	2
674	Q8K120	Nuclear factor of activated T-cells, cytoplasmic 4	2
676	Q6F3J0	Nuclear factor NF-kappa-B p105 subunit	1
677	P19838	Nuclear factor NF-kappa-B p105 subunit	1
678	P25799	Nuclear factor NF-kappa-B p105 subunit	1
679	Q00653	Nuclear factor NF-kappa-B p100 subunit	1
680	Q9WTK5	Nuclear factor NF-kappa-B p100 subunit	1
681	Q86WB0	Nuclear-interacting partner of ALK	1
682	Q80YV2	Nuclear-interacting partner of ALK	1
683	Q5R8V9	Nuclear-interacting partner of ALK	1
684	O15226	NF-kappa-B-repressing factor	1
685	Q8BY02	NF-kappa-B-repressing factor	1
686	Q0VD50	Nicotinamide mononucleotide adenylyltransferase 1	1
687	Q9HAN9	Nicotinamide mononucleotide adenylyltransferase 1	1
688	Q9EPA7	Nicotinamide mononucleotide adenylyltransferase 1	1
689	Q14978	Nucleolar and coiled-body phosphoprotein 1	3
692	Q3SWY5	Nitric oxide synthase-interacting protein	1
693	Q9Y314	Nitric oxide synthase-interacting protein	1
694	Q4R7H4	Nitric oxide synthase-interacting protein	1
695	Q9D6T0	Nitric oxide synthase-interacting protein	1
696	P55209	Nucleosome assembly protein 1-like 1	1
697	A6H767	Nucleosome assembly protein 1-like 1	1
698	P28656	Nucleosome assembly protein 1-like 1	1
699	Q5R4D4	Nucleosome assembly protein 1-like 1	1
700	Q9Z2G8	Nucleosome assembly protein 1-like 1	1
701	Q9ULW6	Nucleosome assembly protein 1-like 2	1
702	P51860	Nucleosome assembly protein 1-like 2	1
703	Q2TA40	Nucleosome assembly protein 1-like 4	1
704	Q99733	Nucleosome assembly protein 1-like 4	1
705	Q78ZA7	Nucleosome assembly protein 1-like 4	1
706	Q5U2Z3	Nucleosome assembly protein 1-like 4	1
707	Q3T160	Nucleophosmin	2
709	P06748	Nucleophosmin	2
711	Q61937	Nucleophosmin	2
713	P13084	Nucleophosmin	2
715	Q16656	Nuclear respiratory factor 1	1
716	Q9WU00	Nuclear respiratory factor 1	1
717	Q3SZC4	NSFL1 cofactor p47	2
719	Q9UNZ2	NSFL1 cofactor p47	2
721	Q9CZ44	NSFL1 cofactor p47	2
723	Q5RBG3	NSFL1 cofactor p47	2
725	O35987	NSFL1 cofactor p47	2
727	Q6X4W1	NMDA receptor synaptonuclear signaling and neuronal migration factor	1
728	Q99NF2	NMDA receptor synaptonuclear signaling and neuronal migration factor	1
729	Q9EPI6	NMDA receptor synaptonuclear signaling and neuronal migration factor	1
730	Q9Y5A7	NEDD8 ultimate buster 1	1
731	P54729	NEDD8 ultimate buster 1	1
732	Q17QG2	Nuclear migration protein nudC	1
733	Q9Y266	Nuclear migration protein nudC	1
734	O35685	Nuclear migration protein nudC	1
735	Q63525	Nuclear migration protein nudC	1
736	Q14980	Nuclear mitotic apparatus protein 1	1
737	O60356	Nuclear protein 1	1
738	O54842	Nuclear protein 1	1
739	Q9WTK0	Nuclear protein 1	1
740	Q1RMS5	Nuclear RNA export factor 1	1
741	Q9UBU9	Nuclear RNA export factor 1	1
742	Q99JX7	Nuclear RNA export factor 1	1
743	Q5R752	Nuclear RNA export factor 1	1
744	O88984	Nuclear RNA export factor 1	1
745	Q8N543	Prolyl 3-hydroxylase OGFOD1	1
746	O15294	UDP-N-acetylglucosamine--peptide N-acetylglucosaminyltransferase 110 kDa subunit	1
747	Q8CGY8	UDP-N-acetylglucosamine--peptide N-acetylglucosaminyltransferase 110 kDa subunit	1
748	Q27HV0	UDP-N-acetylglucosamine--peptide N-acetylglucosaminyltransferase 110 kDa subunit	1
749	P81436	UDP-N-acetylglucosamine--peptide N-acetylglucosaminyltransferase 110 kDa subunit	1
750	P56558	UDP-N-acetylglucosamine--peptide N-acetylglucosaminyltransferase 110 kDa subunit	1
751	Q8TE49	OTU domain-containing protein 7A	1
752	Q8R554	OTU domain-containing protein 7A	1
753	B2RUR8	OTU domain-containing protein 7B	1
754	Q6GQQ9	OTU domain-containing protein 7B	1
755	O00443	Phosphatidylinositol 4-phosphate 3-kinase C2 domain-containing subunit alpha	1
756	Q61194	Phosphatidylinositol 4-phosphate 3-kinase C2 domain-containing subunit alpha	1
757	Q5RAY1	Phosphatidylinositol 4-phosphate 3-kinase C2 domain-containing subunit alpha	1
758	Q13177	Serine/threonine-protein kinase PAK 2	1
759	Q8CIN4	Serine/threonine-protein kinase PAK 2	1
760	Q29502	Serine/threonine-protein kinase PAK 2	1
761	Q64303	Serine/threonine-protein kinase PAK 2	1
762	O02776	Poly(ADP-ribose) glycohydrolase	1
763	Q86W56	Poly(ADP-ribose) glycohydrolase	1
764	O88622	Poly(ADP-ribose) glycohydrolase	1
765	Q9QYM2	Poly(ADP-ribose) glycohydrolase	1
766	P18493	Poly [ADP-ribose] polymerase 1	2
768	Q9R152	Poly [ADP-ribose] polymerase 1	2
770	P09874	Poly [ADP-ribose] polymerase 1	2
772	P11103	Poly [ADP-ribose] polymerase 1	2
774	P27008	Poly [ADP-ribose] polymerase 1	2
776	Q9UGN5	Poly [ADP-ribose] polymerase 2	2
778	O88554	Poly [ADP-ribose] polymerase 2	2
780	Q9Y6F1	Poly [ADP-ribose] polymerase 3	1
781	Q9UKK3	Poly [ADP-ribose] polymerase 4	2
783	Q96IZ0	PRKC apoptosis WT1 regulator protein	1
784	Q925B0	PRKC apoptosis WT1 regulator protein	1
785	Q62627	PRKC apoptosis WT1 regulator protein	1
786	A0JNA8	PAX-interacting protein 1	1
787	Q6ZW49	PAX-interacting protein 1	1
788	Q6NZQ4	PAX-interacting protein 1	1
789	A6QLY7	Pre-B-cell leukemia transcription factor-interacting protein 1	2
791	Q96AQ6	Pre-B-cell leukemia transcription factor-interacting protein 1	2
793	Q3TVI8	Pre-B-cell leukemia transcription factor-interacting protein 1	2
795	A2VD12	Pre-B-cell leukemia transcription factor-interacting protein 1	2
797	P35227	Polycomb group RING finger protein 2	1
798	P23798	Polycomb group RING finger protein 2	1
799	Q9H4Z3	Phosphorylated CTD-interacting factor 1	2
801	P59114	Phosphorylated CTD-interacting factor 1	2
803	Q53EL6	Programmed cell death protein 4	2
805	Q61823	Programmed cell death protein 4	2
807	Q5R8S3	Programmed cell death protein 4	2
809	Q9JID1	Programmed cell death protein 4	2
811	A1YF08	Pancreas/duodenum homeobox protein 1	1
812	P52945	Pancreas/duodenum homeobox protein 1	1
813	P70118	Pancreas/duodenum homeobox protein 1	1
814	P52946	Pancreas/duodenum homeobox protein 1	1
815	A1YG85	Pancreas/duodenum homeobox protein 1	1
816	A2T756	Pancreas/duodenum homeobox protein 1	1
817	P52947	Pancreas/duodenum homeobox protein 1	1
818	O15534	Period circadian protein homolog 1	1
819	O35973	Period circadian protein homolog 1	1
820	Q8CHI5	Period circadian protein homolog 1	1
821	Q8K3T3	Period circadian protein homolog 1	1
822	O15055	Period circadian protein homolog 2	1
823	O54943	Period circadian protein homolog 2	1
824	Q9Z301	Period circadian protein homolog 2	1
825	Q8K3T2	Period circadian protein homolog 2	1
826	P56645	Period circadian protein homolog 3	1
827	O70361	Period circadian protein homolog 3	1
828	Q8CJE2	Period circadian protein homolog 3	1
829	Q9C0D0	Phosphatase and actin regulator 1	1
830	Q2M3X8	Phosphatase and actin regulator 1	1
831	P62024	Phosphatase and actin regulator 1	1
832	Q3MHI4	Phosphorylated adapter RNA export protein	2
834	Q9H814	Phosphorylated adapter RNA export protein	2
836	Q9JJT9	Phosphorylated adapter RNA export protein	2
838	Q63068	Phosphorylated adapter RNA export protein	2
840	Q86YI8	PHD finger protein 13	1
841	Q8K2W6	PHD finger protein 13	1
842	Q08DR0	PHD finger protein 6	2
844	Q8IWS0	PHD finger protein 6	2
846	Q9D4J7	PHD finger protein 6	2
848	Q5R5Z2	PHD finger protein 6	2
850	O88907	E3 SUMO-protein ligase PIAS1	2
852	O75925	E3 SUMO-protein ligase PIAS1	2
854	O75928	E3 SUMO-protein ligase PIAS2	1
855	Q8C5D8	E3 SUMO-protein ligase PIAS2	1
856	Q6AZ28	E3 SUMO-protein ligase PIAS2	1
857	P78337	Pituitary homeobox 1	1
858	P70314	Pituitary homeobox 1	1
859	Q99NA7	Pituitary homeobox 1	1
860	Q99697	Pituitary homeobox 2	1
861	P97474	Pituitary homeobox 2	1
862	Q9R0W1	Pituitary homeobox 2	1
863	O75364	Pituitary homeobox 3	1
864	O35160	Pituitary homeobox 3	1
865	P81062	Pituitary homeobox 3	1
866	P42338	Phosphatidylinositol 4,5-bisphosphate 3-kinase catalytic subunit beta isoform	1
867	Q6DJT9	Zinc finger protein PLAG1	1
868	Q9QYE0	Zinc finger protein PLAG1	1
869	Q5U2T6	Zinc finger protein PLAG1	1
870	O15162	Phospholipid scramblase 1	1
871	Q9JJ00	Phospholipid scramblase 1	1
872	P58195	Phospholipid scramblase 1	1
873	Q12796	Proline-rich nuclear receptor coactivator 1	1
874	Q63647	Proline-rich nuclear receptor coactivator 1	1
875	Q8NEY8	Periphilin-1	1
876	Q8K2H1	Periphilin-1	1
877	Q9BXM0	Periaxin	1
878	O55103	Periaxin	1
879	A7XW25	Progesterone receptor	1
880	Q9GLW0	Progesterone receptor	1
881	A7XW16	Progesterone receptor	1
882	A7X8C9	Progesterone receptor	1
883	A7X8D2	Progesterone receptor	1
884	A7X8B7	Progesterone receptor	1
885	P06401	Progesterone receptor	1
886	A7X8C2	Progesterone receptor	1
887	A7X8C4	Progesterone receptor	1
888	Q00175	Progesterone receptor	1
889	A7X8B5	Progesterone receptor	1
890	A7X8B3	Progesterone receptor	1
891	A7X8C7	Progesterone receptor	1
892	A7XW20	Progesterone receptor	1
893	A7X8B9	Progesterone receptor	1
894	P06186	Progesterone receptor	1
895	Q63449	Progesterone receptor	1
896	A7X8D4	Progesterone receptor	1
897	Q96S44	TP53-regulating kinase	1
898	Q99PW4	TP53-regulating kinase	1
899	P55786	Puromycin-sensitive aminopeptidase	1
900	Q11011	Puromycin-sensitive aminopeptidase	1
901	Q8MJG1	PC4 and SFRS1-interacting protein	1
902	Q66T72	PC4 and SFRS1-interacting protein	1
903	O75475	PC4 and SFRS1-interacting protein	1
904	Q99JF8	PC4 and SFRS1-interacting protein	1
905	Q812D1	PC4 and SFRS1-interacting protein	1
906	P58073	Parathyroid hormone-related protein	1
907	P52211	Parathyroid hormone-related protein	1
908	Q9GMB7	Parathyroid hormone-related protein	1
909	P12272	Parathyroid hormone-related protein	1
910	P22858	Parathyroid hormone-related protein	1
911	Q9GLC7	Parathyroid hormone-related protein	1
912	P13085	Parathyroid hormone-related protein	1
913	Q9GK30	Parathyroid hormone-related protein	1
914	Q9Y3Y4	Pygopus homolog 1	1
915	Q9D0P5	Pygopus homolog 1	1
916	Q9BRQ0	Pygopus homolog 2	1
917	Q5W9D7	Protein quaking	1
918	Q9GMY1	Protein quaking	1
919	Q5W9D6	Protein quaking	1
920	Q7JJZ8	Protein quaking	1
921	Q96PU8	Protein quaking	1
922	Q9QYS9	Protein quaking	1
923	Q5W9D5	Protein quaking	1
924	Q91XU1	Protein quaking	1
925	Q08DH5	Regulator of G-protein signaling 7-binding protein	1
926	Q6MZT1	Regulator of G-protein signaling 7-binding protein	1
927	Q8BQP9	Regulator of G-protein signaling 7-binding protein	1
928	Q5FVH8	Regulator of G-protein signaling 7-binding protein	1
929	Q8R2J9	DNA repair protein RAD51 homolog 3	1
930	O43502	DNA repair protein RAD51 homolog 3	1
931	Q924H5	DNA repair protein RAD51 homolog 3	1
932	P29762	Cellular retinoic acid-binding protein 1	1
933	P62965	Cellular retinoic acid-binding protein 1	1
934	P62966	Cellular retinoic acid-binding protein 1	1
935	Q5PXY7	Cellular retinoic acid-binding protein 2	1
936	P29373	Cellular retinoic acid-binding protein 2	1
937	P22935	Cellular retinoic acid-binding protein 2	1
938	P51673	Cellular retinoic acid-binding protein 2	1
939	Q9P0K7	Ankycorbin	1
940	Q9EP71	Ankycorbin	1
941	Q5U312	Ankycorbin	1
942	Q7Z5J4	Retinoic acid-induced protein 1	2
944	Q61818	Retinoic acid-induced protein 1	2
946	Q8IY67	Ribonucleoprotein PTB-binding 1	1
947	Q9CW46	Ribonucleoprotein PTB-binding 1	2
949	Q5XI28	Ribonucleoprotein PTB-binding 1	2
951	Q8NDT2	Putative RNA-binding protein 15B	1
952	Q6PHZ5	Putative RNA-binding protein 15B	1
953	Q8TDY2	RB1-inducible coiled-coil protein 1	1
954	Q9ESK9	RB1-inducible coiled-coil protein 1	1
955	P06400	Retinoblastoma-associated protein	1
956	P13405	Retinoblastoma-associated protein	1
957	P33568	Retinoblastoma-associated protein	1
958	P61571	HERV-K_12q14.1 provirus Rec protein	1
959	P61578	HERV-K_10p14 provirus Rec protein	1
960	Q69383	HERV-K_7q22.1 provirus Rec protein	1
961	P61572	HERV-K_19q12 provirus Rec protein	1
962	P61573	HERV-K_6q14.1 provirus Rec protein	1
963	P61574	HERV-K_19p13.11 provirus Rec protein	1
964	P61575	HERV-K_8p23.1 provirus Rec protein	1
965	P61576	HERV-K_5q13.3 provirus Rec protein	1
966	Q01201	Transcription factor RelB	1
967	Q04863	Transcription factor RelB	2
969	Q04864	Proto-oncogene c-Rel	1
970	P15307	Proto-oncogene c-Rel	1
971	Q9UBZ9	DNA repair protein REV1	1
972	Q920Q2	DNA repair protein REV1	1
973	Q5R4N7	DNA repair protein REV1	1
974	P35251	Replication factor C subunit 1	1
975	P35601	Replication factor C subunit 1	1
976	O00287	Regulatory factor X-associated protein	1
977	Q8VCG9	Regulatory factor X-associated protein	1
978	P0C7M4	Rhox homeobox family member 2B	1
979	Q8NHV9	Rhox homeobox family member 1	1
980	Q9BQY4	Rhox homeobox family member 2	1
981	Q5TJF3	E3 ubiquitin-protein ligase RING1	1
982	A1YER5	E3 ubiquitin-protein ligase RING1	1
983	Q06587	E3 ubiquitin-protein ligase RING1	1
984	Q8WMN5	E3 ubiquitin-protein ligase RING1	1
985	O35730	E3 ubiquitin-protein ligase RING1	1
986	A1YFY1	E3 ubiquitin-protein ligase RING1	1
987	A2T6X5	E3 ubiquitin-protein ligase RING1	1
988	Q6MGB6	E3 ubiquitin-protein ligase RING1	1
989	D2HS03	RBPJ-interacting and tubulin-associated protein 1	1
990	Q2HJ75	RBPJ-interacting and tubulin-associated protein 1	1
991	Q96K30	RBPJ-interacting and tubulin-associated protein 1	1
992	Q9D1H0	RBPJ-interacting and tubulin-associated protein 1	1
993	Q2KJ10	RBPJ-interacting and tubulin-associated protein 1	1
994	P22626	Heterogeneous nuclear ribonucleoproteins A2/B1	1
995	O88569	Heterogeneous nuclear ribonucleoproteins A2/B1	1
996	Q5RBU8	Heterogeneous nuclear ribonucleoproteins A2/B1	1
997	A7VJC2	Heterogeneous nuclear ribonucleoproteins A2/B1	1
998	A6QNR1	Ribosomal RNA processing protein 36 homolog	1
999	Q96EU6	Ribosomal RNA processing protein 36 homolog	1
1000	Q3UFY0	Ribosomal RNA processing protein 36 homolog	1
1001	Q5VWQ0	Round spermatid basic protein 1	1
1002	Q80T69	Round spermatid basic protein 1	1
1003	A4K436	Regulator of telomere elongation helicase 1	2
1005	Q9NZ71	Regulator of telomere elongation helicase 1	2
1007	Q0VGM9	Regulator of telomere elongation helicase 1	2
1009	Q6H1L8	Regulator of telomere elongation helicase 1	2
1011	Q5RE34	Regulator of telomere elongation helicase 1	2
1013	Q5RJZ1	Regulator of telomere elongation helicase 1	2
1015	Q9Y2V3	Retinal homeobox protein Rx	1
1016	O35602	Retinal homeobox protein Rx	1
1017	Q9JLT7	Retinal homeobox protein Rx	1
1018	Q9NR83	SLC2A4 regulator	1
1019	Q15424	Scaffold attachment factor B1	1
1020	D3YXK2	Scaffold attachment factor B1	1
1021	Q5R452	Scaffold attachment factor B1	1
1022	O88453	Scaffold attachment factor B1	1
1023	Q14151	Scaffold attachment factor B2	1
1024	Q80YR5	Scaffold attachment factor B2	1
1025	Q15020	Squamous cell carcinoma antigen recognized by T-cells 3	1
1026	Q9JLI8	Squamous cell carcinoma antigen recognized by T-cells 3	1
1027	Q5REG1	Squamous cell carcinoma antigen recognized by T-cells 3	1
1028	Q01826	DNA-binding protein SATB1	1
1029	Q60611	DNA-binding protein SATB1	1
1030	Q96T21	Selenocysteine insertion sequence-binding protein 2	1
1031	Q9QX72	Selenocysteine insertion sequence-binding protein 2	1
1032	P57772	Selenocysteine-specific elongation factor	1
1033	Q9JHW4	Selenocysteine-specific elongation factor	1
1034	Q9P0U3	Sentrin-specific protease 1	3
1037	P59110	Sentrin-specific protease 1	3
1040	Q5RBB1	Sentrin-specific protease 1	3
1043	Q9HC62	Sentrin-specific protease 2	2
1045	Q91ZX6	Sentrin-specific protease 2	2
1047	Q5R7K7	Sentrin-specific protease 2	2
1049	Q9EQE1	Sentrin-specific protease 2	2
1051	Q9H4L4	Sentrin-specific protease 3	2
1053	Q9EP97	Sentrin-specific protease 3	2
1055	Q15637	Splicing factor 1	1
1056	Q64213	Splicing factor 1	1
1057	A7MB74	Serine/threonine-protein kinase Sgk1	1
1058	O00141	Serine/threonine-protein kinase Sgk1	1
1059	Q4R633	Serine/threonine-protein kinase Sgk1	1
1060	Q9WVC6	Serine/threonine-protein kinase Sgk1	1
1061	Q9XT18	Serine/threonine-protein kinase Sgk1	1
1062	Q06226	Serine/threonine-protein kinase Sgk1	1
1063	Q9HBY8	Serine/threonine-protein kinase Sgk2	1
1064	Q9QZS5	Serine/threonine-protein kinase Sgk2	1
1065	Q8R4U9	Serine/threonine-protein kinase Sgk2	1
1066	Q96BR1	Serine/threonine-protein kinase Sgk3	1
1067	Q9ERE3	Serine/threonine-protein kinase Sgk3	1
1068	Q5R7A7	Serine/threonine-protein kinase Sgk3	1
1069	Q8R4V0	Serine/threonine-protein kinase Sgk3	1
1070	P81133	Single-minded homolog 1	1
1071	Q61045	Single-minded homolog 1	1
1072	A1YFY6	Single-minded homolog 1	1
1073	A2T6X9	Single-minded homolog 1	1
1074	Q14190	Single-minded homolog 2	1
1075	Q61079	Single-minded homolog 2	1
1076	Q96EB6	NAD-dependent protein deacetylase sirtuin-1	2
1078	Q923E4	NAD-dependent protein deacetylase sirtuin-1	2
1080	Q13309	S-phase kinase-associated protein 2	1
1081	Q9Z0Z3	S-phase kinase-associated protein 2	1
1082	P38935	DNA-binding protein SMUBP-2	1
1083	Q60560	DNA-binding protein SMUBP-2	1
1084	P40694	DNA-binding protein SMUBP-2	1
1085	Q9EQN5	DNA-binding protein SMUBP-2	1
1086	E1B7X9	SWI/SNF-related matrix-associated actin-dependent regulator of chromatin subfamily A containing DEAD	1
1087	Q9H4L7	SWI/SNF-related matrix-associated actin-dependent regulator of chromatin subfamily A containing DEAD	1
1088	Q04692	SWI/SNF-related matrix-associated actin-dependent regulator of chromatin subfamily A containing DEAD	1
1089	D3Z9Z9	SWI/SNF-related matrix-associated actin-dependent regulator of chromatin subfamily A containing DEAD	1
1090	Q863B3	Staphylococcal nuclease domain-containing protein 1	2
1092	Q7KZF4	Staphylococcal nuclease domain-containing protein 1	2
1094	Q78PY7	Staphylococcal nuclease domain-containing protein 1	2
1096	Q5REU4	Staphylococcal nuclease domain-containing protein 1	2
1098	Q66X93	Staphylococcal nuclease domain-containing protein 1	2
1100	Q9N1Q6	Nuclear autoantigen Sp-100	1
1101	P23497	Nuclear autoantigen Sp-100	3
1104	Q9N1Q5	Nuclear autoantigen Sp-100	1
1105	O35893	Nuclear autoantigen Sp-100	1
1106	Q9N1Q7	Nuclear autoantigen Sp-100	1
1107	Q9HB58	Sp110 nuclear body protein	2
1109	Q8BVK9	Sp110 nuclear body protein	1
1110	Q3KRF1	Sp110 nuclear body protein	1
1111	Q13342	Nuclear body protein SP140	1
1112	O75391	Sperm-associated antigen 7	2
1114	Q7TNE3	Sperm-associated antigen 7	2
1116	A2VDN5	Spastin	2
1118	Q9UBP0	Spastin	2
1120	Q9QYY8	Spastin	2
1122	B2RYN7	Spastin	2
1124	Q719N1	Spastin	2
1126	A5PJK0	Serpin B10	1
1127	B0CMB0	Serpin B10	1
1128	B1MTC3	Serpin B10	1
1129	P48595	Serpin B10	1
1130	Q8K1K6	Serpin B10	1
1131	B4USX2	Serpin B10	1
1132	A9RA96	Serpin B10	1
1133	Q8K3K4	Serpin B10	1
1134	B2KI30	Serpin B10	1
1135	B3RFC3	Serpin B10	1
1136	Q3T045	Survival of motor neuron-related-splicing factor 30	1
1137	O75940	Survival of motor neuron-related-splicing factor 30	1
1138	Q5R591	Survival of motor neuron-related-splicing factor 30	1
1139	Q8BGT7	Survival of motor neuron-related-splicing factor 30	1
1140	Q4QQU6	Survival of motor neuron-related-splicing factor 30	1
1141	Q9NZQ3	NCK-interacting protein with SH3 domain	1
1142	Q9ESJ4	NCK-interacting protein with SH3 domain	1
1143	Q9NS26	Sperm protein associated with the nucleus on the X chromosome A	1
1144	Q9NS25	Sperm protein associated with the nucleus on the X chromosome B/F	1
1145	Q9NY87	Sperm protein associated with the nucleus on the X chromosome C	1
1146	Q9BXN6	Sperm protein associated with the nucleus on the X chromosome D	1
1147	Q8TAD1	Sperm protein associated with the nucleus on the X chromosome E	1
1148	Q9UEW8	STE20/SPS1-related proline-alanine-rich protein kinase	1
1149	Q9Z1W9	STE20/SPS1-related proline-alanine-rich protein kinase	1
1150	O88506	STE20/SPS1-related proline-alanine-rich protein kinase	1
1151	P11101	Nuclear transition protein 2	1
1152	Q09821	Spermatid nuclear transition protein 4	2
1154	Q8IWZ8	SURP and G-patch domain-containing protein 1	1
1155	Q8CH02	SURP and G-patch domain-containing protein 1	1
1156	Q68FU8	SURP and G-patch domain-containing protein 1	1
1157	Q8IX01	SURP and G-patch domain-containing protein 2	1
1158	Q8CH09	SURP and G-patch domain-containing protein 2	1
1159	Q0VCY3	Surfeit locus protein 6	2
1161	O75683	Surfeit locus protein 6	2
1163	P70279	Surfeit locus protein 6	2
1165	Q15431	Synaptonemal complex protein 1	3
1168	Q60563	Synaptonemal complex protein 1	2
1170	Q62209	Synaptonemal complex protein 1	3
1173	Q03410	Synaptonemal complex protein 1	3
1176	Q3T0E2	Synaptonemal complex protein 3	1
1177	Q8IZU3	Synaptonemal complex protein 3	1
1178	Q60547	Synaptonemal complex protein 3	1
1179	Q4R764	Synaptonemal complex protein 3	1
1180	P70281	Synaptonemal complex protein 3	1
1181	Q63520	Synaptonemal complex protein 3	1
1182	Q92797	Symplekin	1
1183	Q80X82	Symplekin	1
1184	Q8N9U0	Tandem C2 domains nuclear protein	1
1185	Q91XT6	Tandem C2 domains nuclear protein	1
1186	Q8IZX4	Transcription initiation factor TFIID subunit 1-like	1
1187	P21675	Transcription initiation factor TFIID subunit 1	1
1188	Q60544	Transcription initiation factor TFIID subunit 1	1
1189	Q80UV9	Transcription initiation factor TFIID subunit 1	1
1190	A7MAZ4	Transcription initiation factor TFIID subunit 8	1
1191	Q7Z7C8	Transcription initiation factor TFIID subunit 8	1
1192	Q9EQH4	Transcription initiation factor TFIID subunit 8	1
1193	Q9C0C2	182 kDa tankyrase-1-binding protein	2
1195	P58871	182 kDa tankyrase-1-binding protein	2
1197	Q9UGU0	Transcription factor 20	3
1200	Q9EPQ8	Transcription factor 20	3
1203	P36402	Transcription factor 7	1
1204	Q00417	Transcription factor 7	1
1205	O14776	Transcription elongation regulator 1	1
1206	Q8CGF7	Transcription elongation regulator 1	1
1207	A6H7A8	Deoxynucleotidyltransferase terminal-interacting protein 1	1
1208	Q9H147	Deoxynucleotidyltransferase terminal-interacting protein 1	1
1209	Q99LB0	Deoxynucleotidyltransferase terminal-interacting protein 1	1
1210	Q5R595	Deoxynucleotidyltransferase terminal-interacting protein 1	1
1211	Q91Y53	Deoxynucleotidyltransferase terminal-interacting protein 1	1
1212	Q0VCT3	Telomeric repeat-binding factor 2-interacting protein 1	1
1213	Q9NYB0	Telomeric repeat-binding factor 2-interacting protein 1	1
1214	Q4R4I0	Telomeric repeat-binding factor 2-interacting protein 1	1
1215	Q91VL8	Telomeric repeat-binding factor 2-interacting protein 1	1
1216	Q5EAN7	Telomeric repeat-binding factor 2-interacting protein 1	1
1217	Q62296	Transcriptional enhancer factor TEF-3	1
1218	O55036	Telomeric repeat-binding factor 1	1
1219	P54274	Telomeric repeat-binding factor 1	1
1220	P70371	Telomeric repeat-binding factor 1	1
1221	Q15554	Telomeric repeat-binding factor 2	1
1222	O35144	Telomeric repeat-binding factor 2	1
1223	Q04206	Transcription factor p65	1
1224	Q04207	Transcription factor p65	1
1225	Q9HCS4	Transcription factor 7-like 1	1
1226	Q9Z1J1	Transcription factor 7-like 1	1
1227	Q9NQB0	Transcription factor 7-like 2	1
1228	Q924A0	Transcription factor 7-like 2	1
1229	Q14188	Transcription factor Dp-2	1
1230	Q64163	Transcription factor Dp-2	1
1231	P15923	Transcription factor E2-alpha	1
1232	P98180	Transcription factor E2-alpha	1
1233	P21677	Transcription factor E2-alpha	1
1234	Q29RR5	Tuftelin-interacting protein 11	1
1235	A1XD97	Tuftelin-interacting protein 11	1
1236	Q9UBB9	Tuftelin-interacting protein 11	1
1237	A1XD95	Tuftelin-interacting protein 11	1
1238	A1XD94	Tuftelin-interacting protein 11	1
1239	A4UMC6	Tuftelin-interacting protein 11	1
1240	Q9ERA6	Tuftelin-interacting protein 11	1
1241	A1XD93	Tuftelin-interacting protein 11	1
1242	Q06AK6	Tuftelin-interacting protein 11	1
1243	Q5R5K8	Tuftelin-interacting protein 11	1
1244	A4UMC5	Tuftelin-interacting protein 11	1
1245	Q5U2Y6	Tuftelin-interacting protein 11	1
1246	Q96FV9	THO complex subunit 1	1
1247	Q8R3N6	THO complex subunit 1	1
1248	B0KWH8	THO complex subunit 2	1
1249	B1MTK1	THO complex subunit 2	1
1250	C1FXW9	THO complex subunit 2	1
1251	Q8NI27	THO complex subunit 2	1
1252	B1AZI6	THO complex subunit 2	1
1253	B2KI97	THO complex subunit 2	1
1254	A4IFQ0	THO complex subunit 5 homolog	1
1255	Q13769	THO complex subunit 5 homolog	1
1256	Q8BKT7	THO complex subunit 5 homolog	1
1257	Q68FX7	THO complex subunit 5 homolog	1
1258	Q9P016	Thymocyte nuclear protein 1	1
1259	Q91YJ3	Thymocyte nuclear protein 1	1
1260	Q6P3E0	Thymocyte nuclear protein 1	1
1261	O15164	Transcription intermediary factor 1-alpha	1
1262	Q64127	Transcription intermediary factor 1-alpha	1
1263	Q9BSI4	TERF1-interacting nuclear factor 2	1
1264	Q9QXG9	TERF1-interacting nuclear factor 2	1
1265	Q04724	Transducin-like enhancer protein 1	1
1266	Q62440	Transducin-like enhancer protein 1	1
1267	Q04725	Transducin-like enhancer protein 2	1
1268	Q9WVB2	Transducin-like enhancer protein 2	1
1269	Q04726	Transducin-like enhancer protein 3	1
1270	Q08122	Transducin-like enhancer protein 3	1
1271	Q9JIT3	Transducin-like enhancer protein 3	1
1272	Q9WVB3	Transducin-like enhancer protein 6	1
1273	Q3SZ36	Transmembrane protein 18	1
1274	Q96B42	Transmembrane protein 18	1
1275	Q3TUD9	Transmembrane protein 18	1
1276	Q6DGF8	Transmembrane protein 18	1
1277	Q15025	TNFAIP3-interacting protein 1	1
1278	Q9WUU8	TNFAIP3-interacting protein 1	1
1279	Q17QN2	Target of EGR1 protein 1	1
1280	Q96GM8	Target of EGR1 protein 1	1
1281	Q9D2E2	Target of EGR1 protein 1	1
1282	Q5RAR6	Target of EGR1 protein 1	1
1283	Q92547	DNA topoisomerase 2-binding protein 1	2
1285	Q6ZQF0	DNA topoisomerase 2-binding protein 1	1
1286	Q96NM4	TOX high mobility group box family member 2	1
1287	Q76IQ7	TOX high mobility group box family member 2	1
1288	Q0P5K4	TOX high mobility group box family member 4	1
1289	O94842	TOX high mobility group box family member 4	1
1290	Q8BU11	TOX high mobility group box family member 4	1
1291	Q5R6A9	TOX high mobility group box family member 4	1
1292	Q99PM1	TOX high mobility group box family member 4	1
1293	Q66JW3	Thymocyte selection-associated high mobility group box protein TOX	1
1294	O94900	Thymocyte selection-associated high mobility group box protein TOX	1
1295	P15533	Tripartite motif-containing protein 30A	1
1296	Q2KI74	Tumor necrosis factor receptor type 1-associated DEATH domain protein	1
1297	Q15628	Tumor necrosis factor receptor type 1-associated DEATH domain protein	1
1298	Q3U0V2	Tumor necrosis factor receptor type 1-associated DEATH domain protein	1
1299	Q8IYM9	E3 ubiquitin-protein ligase TRIM22	1
1300	P19473	Tumor rejection antigen P815A	1
1301	P42681	Tyrosine-protein kinase TXK	1
1302	O43818	U3 small nucleolar RNA-interacting protein 2	1
1303	Q91WM3	U3 small nucleolar RNA-interacting protein 2	1
1304	Q9C0C9	E2/E3 hybrid ubiquitin-protein ligase UBE2O	1
1305	A6QR55	Ubiquitin carboxyl-terminal hydrolase 4	1
1306	Q13107	Ubiquitin carboxyl-terminal hydrolase 4	1
1307	P35123	Ubiquitin carboxyl-terminal hydrolase 4	1
1308	Q5RCD3	Ubiquitin carboxyl-terminal hydrolase 4	1
1309	B2GUZ1	Ubiquitin carboxyl-terminal hydrolase 4	1
1310	Q2YDN8	Inactive serine/threonine-protein kinase VRK3	1
1311	Q8IV63	Inactive serine/threonine-protein kinase VRK3	1
1312	Q8K3G5	Inactive serine/threonine-protein kinase VRK3	1
1313	Q9GMA3	Visual system homeobox 1	1
1314	Q9NZR4	Visual system homeobox 1	1
1315	Q91V10	Visual system homeobox 1	1
1316	D2HHP1	Wee1-like protein kinase 2	1
1317	E2RSS3	Wee1-like protein kinase 2	1
1318	P0C1S8	Wee1-like protein kinase 2	1
1319	Q66JT0	Wee1-like protein kinase 2	1
1320	A4PES0	Wee1-like protein kinase 2	1
1321	Q9NZC7	WW domain-containing oxidoreductase	1
1322	Q91WL8	WW domain-containing oxidoreductase	1
1323	Q5R9W5	WW domain-containing oxidoreductase	1
1324	P23025	DNA repair protein complementing XP-A cells	1
1325	Q64267	DNA repair protein complementing XP-A cells homolog	1
1326	Q01831	DNA repair protein complementing XP-C cells	1
1327	P51612	DNA repair protein complementing XP-C cells homolog	1
1328	Q9QYM7	DNA repair endonuclease XPF	1
1329	Q92889	DNA repair endonuclease XPF	1
1330	Q9QZD4	DNA repair endonuclease XPF	1
1331	Q65Z59	Protein yippee-like 1	1
1332	O60688	Protein yippee-like 1	1
1333	Q9ESC7	Protein yippee-like 1	1
1334	Q02975	Zinc finger protein 354A	1
1335	O43829	Zinc finger and BTB domain-containing protein 14	1
1336	Q08376	Zinc finger and BTB domain-containing protein 14	1
1337	Q7Z2W4	Zinc finger CCCH-type antiviral protein 1	1
1338	Q3UPF5	Zinc finger CCCH-type antiviral protein 1	2
1340	Q8K3Y6	Zinc finger CCCH-type antiviral protein 1	2
1342	P31629	Transcription factor HIVEP2	1
1343	Q3UHF7	Transcription factor HIVEP2	1
1344	Q00900	Human immunodeficiency virus type I enhancer-binding protein 2 homolog	1
1345	Q5T1R4	Transcription factor HIVEP3	1
1346	A2A884	Transcription factor HIVEP3	1
1347	P10925	Zinc finger Y-chromosomal protein 1	1
1348	P20662	Zinc finger Y-chromosomal protein 2	1
1349	Q15326	Zinc finger MYND domain-containing protein 11	1
1350	Q8R5C8	Zinc finger MYND domain-containing protein 11	1
1351	Q9Y473	Zinc finger protein 175	1
1352	Q32LC9	Zinc finger protein 330	1
1353	O70524	Zinc finger protein 330	1
1354	Q9Y3S2	Zinc finger protein 330	1
1355	Q922H9	Zinc finger protein 330	1
1356	Q5R9D9	Zinc finger protein 330	1
1357	Q6ECI4	Zinc finger protein 470	2
1359	Q5SXI5	Zinc finger protein 496	1
1360	Q96CK0	Zinc finger protein 653	2
1362	Q24JY4	Zinc finger HIT domain-containing protein 1	1
1363	O43257	Zinc finger HIT domain-containing protein 1	1
1364	Q8R331	Zinc finger HIT domain-containing protein 1	1
